# Supplementary material for: Benzo[4,5]cyclohepta[1,2-b]fluorene: an isomeric motif for pentacene containing linearly fused five-, six- and seven-membered rings
Source: Chem Sci. 2016 Jun 7;7(9):6176–81. doi: 10.1039/c6sc01795a (PMC6024176; doi:10.1039/c6sc01795a)
Supplement: Supplementary file 2 [file SC-007-C6SC01795A-s002.cif]

# Electronic Supplementary Material (ESI) for Chemical Science.
# This journal is © The Royal Society of Chemistry 2016

####################################################################### 
# 
# This file contains crystal structure data downloaded from the 
# Cambridge Structural Database (CSD) hosted by the Cambridge 
# Crystallographic Data Centre (CCDC).
# 
# Full information about CCDC data access policies and citation 
# guidelines are available at http://www.ccdc.cam.ac.uk/access/V1 
# 
# Audit and citation data items may have been added by the CCDC. 
# Please retain this information to preserve the provenance of 
# this file and to allow appropriate attribution of the data. 
# 
#######################################################################

data_E354
_database_code_depnum_ccdc_archive 'CCDC 1468926'
_audit_update_record             
;
2016-03-16 deposited with the CCDC.
2016-06-07 downloaded from the CCDC.
;

_audit_creation_method           SHELXL-2014
_chemical_name_systematic        diketone
_chemical_name_common            ?
_chemical_melting_point          ?
_chemical_formula_moiety         ?
_chemical_formula_sum            'C22 H12 O2'
_chemical_formula_weight         308.32

loop_
_atom_type_symbol
_atom_type_description
_atom_type_scat_dispersion_real
_atom_type_scat_dispersion_imag
_atom_type_scat_source
C C 0.0033 0.0016 'International Tables Vol C Tables 4.2.6.8 and 6.1.1.4'
H H 0.0000 0.0000 'International Tables Vol C Tables 4.2.6.8 and 6.1.1.4'
O O 0.0106 0.0060 'International Tables Vol C Tables 4.2.6.8 and 6.1.1.4'

_space_group_crystal_system      monoclinic
_space_group_IT_number           7
_space_group_name_H-M_alt        'P c'
_space_group_name_Hall           'P -2yc'

_shelx_space_group_comment       
; 
The symmetry employed for this shelxl refinement is uniquely defined 
by the following loop, which should always be used as a source of 
symmetry information in preference to the above space-group names. 
They are only intended as comments. 
;

loop_
_space_group_symop_operation_xyz
'x, y, z'
'x, -y, z+1/2'

_cell_length_a                   13.9587(12)
_cell_length_b                   3.8076(3)
_cell_length_c                   14.2557(12)
_cell_angle_alpha                90
_cell_angle_beta                 111.997(3)
_cell_angle_gamma                90
_cell_volume                     702.52(10)
_cell_formula_units_Z            2
_cell_measurement_temperature    100(2)
_cell_measurement_reflns_used    3981
_cell_measurement_theta_min      2.89
_cell_measurement_theta_max      28.27

_exptl_crystal_description       Plate
_exptl_crystal_colour            yellow
_exptl_crystal_density_meas      'Not Measured'
_exptl_crystal_density_method    'Not Measured'
_exptl_crystal_density_diffrn    1.458
_exptl_crystal_F_000             320
_exptl_transmission_factor_min   ?
_exptl_transmission_factor_max   ?
_exptl_crystal_size_max          0.486
_exptl_crystal_size_mid          0.192
_exptl_crystal_size_min          0.076
_exptl_absorpt_coefficient_mu    0.093
_shelx_estimated_absorpt_T_min   0.956
_shelx_estimated_absorpt_T_max   0.993
_exptl_absorpt_correction_type   Multi-scan
_exptl_absorpt_correction_T_min  0.6816
_exptl_absorpt_correction_T_max  0.7457
_exptl_absorpt_process_details   'Sadabs,(Sheldrick 2012)'

_exptl_special_details           
; 
 ? 
;

_diffrn_ambient_temperature      100(2)
_diffrn_radiation_wavelength     0.71073
_diffrn_radiation_type           MoK\a
_diffrn_source                   'Sealed Microfocusing Tube'
_diffrn_measurement_device_type  'Bruker D8 Venture'
_diffrn_measurement_method       '\f and \w scans'
_diffrn_detector_area_resol_mean ?
_diffrn_reflns_number            8274
_diffrn_reflns_av_unetI/netI     0.0410
_diffrn_reflns_av_R_equivalents  0.0317
_diffrn_reflns_limit_h_min       -17
_diffrn_reflns_limit_h_max       18
_diffrn_reflns_limit_k_min       -4
_diffrn_reflns_limit_k_max       5
_diffrn_reflns_limit_l_min       -18
_diffrn_reflns_limit_l_max       18
_diffrn_reflns_theta_min         2.888
_diffrn_reflns_theta_max         28.286
_diffrn_reflns_theta_full        25.242
_diffrn_measured_fraction_theta_max 0.995
_diffrn_measured_fraction_theta_full 0.998
_diffrn_reflns_Laue_measured_fraction_max 0.995
_diffrn_reflns_Laue_measured_fraction_full 0.998
_diffrn_reflns_point_group_measured_fraction_max 0.915
_diffrn_reflns_point_group_measured_fraction_full 0.949
_reflns_number_total             3175
_reflns_number_gt                2852
_reflns_threshold_expression     'I > 2\s(I)'
_reflns_Friedel_coverage         0.835
_reflns_Friedel_fraction_max     0.834
_reflns_Friedel_fraction_full    0.898

_reflns_special_details          
; 
 Reflections were merged by SHELXL according to the crystal 
 class for the calculation of statistics and refinement. 
  
 _reflns_Friedel_fraction is defined as the number of unique 
 Friedel pairs measured divided by the number that would be 
 possible theoretically, ignoring centric projections and 
 systematic absences. 
;

_computing.bruker_data_scaling   'SADABS V2012/1 (Bruker AXS Inc.)'
_computing.cell_refinement       'APEX2 v2013.6--2 (Bruker AXS)'
_computing.data_collection       'APEX2 (Bruker AXS)'
_computing.data_reduction        'SAINT V8.32B (Bruker AXS Inc., 2013)'
_computing.molecular_graphics    'Bruker SHELXTL'
_computing.publication_material  'Bruker SHELXTL'
_computing.structure_refinement  'SHELXL--2013 (Sheldrick 2013)'
_computing.structure_solution    'SHELXS--97 (Sheldrick 2008)'

_refine_special_details          
; 
 ? 
;
_refine_ls_structure_factor_coef Fsqd
_refine_ls_matrix_type           full
_refine_ls_weighting_scheme      calc
_refine_ls_weighting_details     
'w=1/[\s^2^(Fo^2^)+(0.0507P)^2^+0.0969P] where P=(Fo^2^+2Fc^2^)/3'
_atom_sites_solution_primary     ?
_atom_sites_solution_secondary   ?
_atom_sites_solution_hydrogens   geom
_refine_ls_hydrogen_treatment    constr
_refine_ls_extinction_method     none
_refine_ls_extinction_coef       .
_refine_ls_abs_structure_details 
; 
 Flack x determined using 1194 quotients [(I+)-(I-)]/[(I+)+(I-)] 
 (Parsons, Flack and Wagner, Acta Cryst. B69 (2013) 249-259). 
;
_refine_ls_abs_structure_Flack   0.1(6)
_chemical_absolute_configuration ?
_refine_ls_number_reflns         3175
_refine_ls_number_parameters     217
_refine_ls_number_restraints     2
_refine_ls_R_factor_all          0.0453
_refine_ls_R_factor_gt           0.0369
_refine_ls_wR_factor_ref         0.0895
_refine_ls_wR_factor_gt          0.0853
_refine_ls_goodness_of_fit_ref   1.036
_refine_ls_restrained_S_all      1.036
_refine_ls_shift/su_max          0.000
_refine_ls_shift/su_mean         0.000

loop_
_atom_site_label
_atom_site_type_symbol
_atom_site_fract_x
_atom_site_fract_y
_atom_site_fract_z
_atom_site_U_iso_or_equiv
_atom_site_adp_type
_atom_site_occupancy
_atom_site_site_symmetry_order
_atom_site_calc_flag
_atom_site_refinement_flags_posn
_atom_site_refinement_flags_adp
_atom_site_refinement_flags_occupancy
_atom_site_disorder_assembly
_atom_site_disorder_group
O1 O 0.27617(14) 0.4090(5) 0.68209(12) 0.0220(4) Uani 1 1 d . . . . .
O2 O 0.56482(13) 0.8437(5) 0.36144(12) 0.0203(4) Uani 1 1 d . . . . .
C1 C 0.21910(18) 0.2049(6) 0.50787(16) 0.0152(5) Uani 1 1 d . . . . .
C2 C 0.12348(19) 0.0512(7) 0.48662(19) 0.0185(5) Uani 1 1 d . . . . .
H2 H 0.0938 0.0376 0.5366 0.022 Uiso 1 1 calc R U . . .
C3 C 0.07190(18) -0.0831(7) 0.38982(18) 0.0192(5) Uani 1 1 d . . . . .
H3 H 0.0057 -0.1874 0.3731 0.023 Uiso 1 1 calc R U . . .
C4 C 0.11638(19) -0.0659(7) 0.31743(18) 0.0185(5) Uani 1 1 d . . . . .
H4 H 0.0803 -0.1625 0.2522 0.022 Uiso 1 1 calc R U . . .
C5 C 0.21253(18) 0.0895(7) 0.33828(17) 0.0162(5) Uani 1 1 d . . . . .
H5 H 0.2421 0.1012 0.2882 0.019 Uiso 1 1 calc R U . . .
C6 C 0.26386(17) 0.2268(6) 0.43440(17) 0.0138(5) Uani 1 1 d . . . . .
C7 C 0.36488(17) 0.4025(6) 0.47966(16) 0.0133(5) Uani 1 1 d . . . . .
C8 C 0.38284(18) 0.4871(6) 0.58132(17) 0.0138(5) Uani 1 1 d . . . . .
C9 C 0.29071(18) 0.3715(6) 0.60363(17) 0.0160(5) Uani 1 1 d . . . . .
C10 C 0.47162(18) 0.6522(6) 0.64224(17) 0.0148(5) Uani 1 1 d . . . . .
H10 H 0.4806 0.7158 0.7094 0.018 Uiso 1 1 calc R U . . .
C11 C 0.54980(18) 0.7273(6) 0.60469(17) 0.0136(5) Uani 1 1 d . . . . .
C12 C 0.53020(17) 0.6515(6) 0.50131(16) 0.0130(5) Uani 1 1 d . . . . .
C13 C 0.43684(18) 0.4932(6) 0.43916(17) 0.0134(4) Uani 1 1 d . . . . .
H13 H 0.4236 0.4494 0.3698 0.016 Uiso 1 1 calc R U . . .
C14 C 0.60149(18) 0.7433(6) 0.44958(16) 0.0144(5) Uani 1 1 d . . . . .
C15 C 0.71469(18) 0.6754(6) 0.49723(17) 0.0146(5) Uani 1 1 d . . . . .
C16 C 0.77661(18) 0.7505(6) 0.59963(16) 0.0154(5) Uani 1 1 d . . . . .
C17 C 0.73912(18) 0.8984(7) 0.67364(17) 0.0162(5) Uani 1 1 d . . . . .
H17 H 0.7895 1.0177 0.7287 0.019 Uiso 1 1 calc R U . . .
C18 C 0.64334(18) 0.8905(6) 0.67526(16) 0.0151(5) Uani 1 1 d . . . . .
H18 H 0.6356 1.0090 0.7307 0.018 Uiso 1 1 calc R U . . .
C19 C 0.88304(18) 0.6909(7) 0.63087(17) 0.0183(5) Uani 1 1 d . . . . .
H19 H 0.9263 0.7483 0.6984 0.022 Uiso 1 1 calc R U . . .
C20 C 0.92770(19) 0.5518(7) 0.56736(19) 0.0200(5) Uani 1 1 d . . . . .
H20 H 1.0001 0.5113 0.5913 0.024 Uiso 1 1 calc R U . . .
C21 C 0.86508(19) 0.4714(7) 0.46750(19) 0.0200(5) Uani 1 1 d . . . . .
H21 H 0.8945 0.3705 0.4235 0.024 Uiso 1 1 calc R U . . .
C22 C 0.76037(18) 0.5392(6) 0.43295(18) 0.0170(5) Uani 1 1 d . . . . .
H22 H 0.7186 0.4925 0.3643 0.020 Uiso 1 1 calc R U . . .

loop_
_atom_site_aniso_label
_atom_site_aniso_U_11
_atom_site_aniso_U_22
_atom_site_aniso_U_33
_atom_site_aniso_U_23
_atom_site_aniso_U_13
_atom_site_aniso_U_12
O1 0.0279(9) 0.0257(10) 0.0168(8) -0.0005(7) 0.0134(7) -0.0011(8)
O2 0.0213(8) 0.0266(10) 0.0135(8) 0.0037(7) 0.0072(7) -0.0002(7)
C1 0.0172(11) 0.0132(12) 0.0157(11) 0.0034(9) 0.0068(9) 0.0052(10)
C2 0.0182(12) 0.0152(12) 0.0252(12) 0.0034(10) 0.0117(10) 0.0026(10)
C3 0.0139(11) 0.0158(13) 0.0269(13) 0.0039(10) 0.0064(10) 0.0014(10)
C4 0.0176(12) 0.0163(13) 0.0188(11) 0.0013(9) 0.0037(10) 0.0046(10)
C5 0.0177(12) 0.0156(12) 0.0147(10) 0.0021(9) 0.0055(9) 0.0038(9)
C6 0.0148(11) 0.0121(11) 0.0160(10) 0.0035(9) 0.0074(9) 0.0032(9)
C7 0.0130(10) 0.0123(11) 0.0140(10) 0.0028(8) 0.0043(9) 0.0042(9)
C8 0.0181(12) 0.0132(12) 0.0127(10) 0.0037(8) 0.0086(9) 0.0040(9)
C9 0.0194(12) 0.0137(12) 0.0169(11) 0.0037(9) 0.0091(10) 0.0037(10)
C10 0.0196(11) 0.0142(12) 0.0115(9) 0.0011(8) 0.0070(9) 0.0043(10)
C11 0.0179(11) 0.0108(11) 0.0128(10) 0.0029(8) 0.0065(9) 0.0037(9)
C12 0.0146(11) 0.0130(12) 0.0118(10) 0.0028(8) 0.0053(9) 0.0025(9)
C13 0.0159(10) 0.0144(11) 0.0109(9) 0.0015(8) 0.0062(8) 0.0028(9)
C14 0.0186(12) 0.0129(11) 0.0113(10) -0.0026(8) 0.0050(9) -0.0014(9)
C15 0.0174(11) 0.0108(11) 0.0163(10) 0.0011(9) 0.0070(9) -0.0017(9)
C16 0.0187(11) 0.0119(12) 0.0164(11) 0.0013(9) 0.0077(9) -0.0012(9)
C17 0.0190(11) 0.0149(12) 0.0124(10) -0.0003(8) 0.0034(9) -0.0021(9)
C18 0.0212(12) 0.0132(12) 0.0113(10) 0.0005(8) 0.0066(9) 0.0015(9)
C19 0.0174(11) 0.0182(12) 0.0176(11) 0.0023(9) 0.0046(9) -0.0029(10)
C20 0.0140(11) 0.0179(13) 0.0289(13) 0.0052(10) 0.0091(10) 0.0006(10)
C21 0.0240(12) 0.0166(12) 0.0248(12) 0.0002(10) 0.0153(11) 0.0003(10)
C22 0.0207(12) 0.0153(12) 0.0165(11) 0.0000(9) 0.0088(10) -0.0019(10)

_geom_special_details            
; 
 All esds (except the esd in the dihedral angle between two l.s. planes) 
 are estimated using the full covariance matrix.  The cell esds are taken 
 into account individually in the estimation of esds in distances, angles 
 and torsion angles; correlations between esds in cell parameters are only 
 used when they are defined by crystal symmetry.  An approximate (isotropic) 
 treatment of cell esds is used for estimating esds involving l.s. planes. 
;

loop_
_geom_bond_atom_site_label_1
_geom_bond_atom_site_label_2
_geom_bond_distance
_geom_bond_site_symmetry_2
_geom_bond_publ_flag
O1 C9 1.218(3) . ?
O2 C14 1.227(3) . ?
C1 C2 1.383(3) . ?
C1 C6 1.409(3) . ?
C1 C9 1.498(3) . ?
C2 C3 1.393(3) . ?
C2 H2 0.9500 . ?
C3 C4 1.391(4) . ?
C3 H3 0.9500 . ?
C4 C5 1.393(3) . ?
C4 H4 0.9500 . ?
C5 C6 1.389(3) . ?
C5 H5 0.9500 . ?
C6 C7 1.473(3) . ?
C7 C13 1.377(3) . ?
C7 C8 1.412(3) . ?
C8 C10 1.371(3) . ?
C8 C9 1.502(3) . ?
C10 C11 1.413(3) . ?
C10 H10 0.9500 . ?
C11 C12 1.424(3) . ?
C11 C18 1.456(3) . ?
C12 C13 1.408(3) . ?
C12 C14 1.485(3) . ?
C13 H13 0.9500 . ?
C14 C15 1.490(3) . ?
C15 C22 1.397(3) . ?
C15 C16 1.419(3) . ?
C16 C19 1.400(3) . ?
C16 C17 1.455(3) . ?
C17 C18 1.346(3) . ?
C17 H17 0.9500 . ?
C18 H18 0.9500 . ?
C19 C20 1.383(4) . ?
C19 H19 0.9500 . ?
C20 C21 1.397(3) . ?
C20 H20 0.9500 . ?
C21 C22 1.381(3) . ?
C21 H21 0.9500 . ?
C22 H22 0.9500 . ?

loop_
_geom_angle_atom_site_label_1
_geom_angle_atom_site_label_2
_geom_angle_atom_site_label_3
_geom_angle
_geom_angle_site_symmetry_1
_geom_angle_site_symmetry_3
_geom_angle_publ_flag
C2 C1 C6 121.5(2) . . ?
C2 C1 C9 129.7(2) . . ?
C6 C1 C9 108.8(2) . . ?
C1 C2 C3 118.1(2) . . ?
C1 C2 H2 121.0 . . ?
C3 C2 H2 121.0 . . ?
C4 C3 C2 120.6(2) . . ?
C4 C3 H3 119.7 . . ?
C2 C3 H3 119.7 . . ?
C3 C4 C5 121.6(2) . . ?
C3 C4 H4 119.2 . . ?
C5 C4 H4 119.2 . . ?
C6 C5 C4 118.0(2) . . ?
C6 C5 H5 121.0 . . ?
C4 C5 H5 121.0 . . ?
C5 C6 C1 120.2(2) . . ?
C5 C6 C7 131.2(2) . . ?
C1 C6 C7 108.6(2) . . ?
C13 C7 C8 119.7(2) . . ?
C13 C7 C6 131.2(2) . . ?
C8 C7 C6 109.0(2) . . ?
C10 C8 C7 121.7(2) . . ?
C10 C8 C9 130.0(2) . . ?
C7 C8 C9 108.3(2) . . ?
O1 C9 C1 127.1(2) . . ?
O1 C9 C8 127.6(2) . . ?
C1 C9 C8 105.27(18) . . ?
C8 C10 C11 119.7(2) . . ?
C8 C10 H10 120.1 . . ?
C11 C10 H10 120.1 . . ?
C10 C11 C12 118.3(2) . . ?
C10 C11 C18 116.4(2) . . ?
C12 C11 C18 125.2(2) . . ?
C13 C12 C11 120.8(2) . . ?
C13 C12 C14 115.01(19) . . ?
C11 C12 C14 124.2(2) . . ?
C7 C13 C12 119.5(2) . . ?
C7 C13 H13 120.3 . . ?
C12 C13 H13 120.3 . . ?
O2 C14 C12 118.8(2) . . ?
O2 C14 C15 119.0(2) . . ?
C12 C14 C15 121.74(19) . . ?
C22 C15 C16 119.8(2) . . ?
C22 C15 C14 115.6(2) . . ?
C16 C15 C14 124.5(2) . . ?
C19 C16 C15 117.3(2) . . ?
C19 C16 C17 117.3(2) . . ?
C15 C16 C17 125.3(2) . . ?
C18 C17 C16 129.3(2) . . ?
C18 C17 H17 115.4 . . ?
C16 C17 H17 115.4 . . ?
C17 C18 C11 129.6(2) . . ?
C17 C18 H18 115.2 . . ?
C11 C18 H18 115.2 . . ?
C20 C19 C16 122.6(2) . . ?
C20 C19 H19 118.7 . . ?
C16 C19 H19 118.7 . . ?
C19 C20 C21 119.2(2) . . ?
C19 C20 H20 120.4 . . ?
C21 C20 H20 120.4 . . ?
C22 C21 C20 119.8(2) . . ?
C22 C21 H21 120.1 . . ?
C20 C21 H21 120.1 . . ?
C21 C22 C15 121.2(2) . . ?
C21 C22 H22 119.4 . . ?
C15 C22 H22 119.4 . . ?

_refine_diff_density_max         0.327
_refine_diff_density_min         -0.225
_refine_diff_density_rms         0.046

_shelxl_version_number           2014-3

_shelx_res_file                  
; 
TITL e354 in Pc 
CELL  0.71073  13.9587   3.8076  14.2557   90.000  111.997   90.000 
ZERR 2.00 0.0012 0.0003 0.0012 0.000 0.003 0.000 
LATT -1 
SYMM X, -Y, 1/2+Z 
SFAC C  H  O 
UNIT 44  24  4 
L.S. 10 
ACTA 
BOND 
BOND $H 
FMAP 2 
PLAN 20 
SIZE 0.076 0.192 0.486 
TEMP -173.150 
WGHT    0.050700    0.096900 
FVAR       0.37085 
O1    3    0.276173    0.408970    0.682093    11.00000    0.02788    0.02567 = 
         0.01684   -0.00052    0.01341   -0.00110 
O2    3    0.564821    0.843669    0.361443    11.00000    0.02125    0.02657 = 
         0.01351    0.00366    0.00719   -0.00019 
C1    1    0.219101    0.204931    0.507869    11.00000    0.01719    0.01322 = 
         0.01566    0.00344    0.00676    0.00523 
C2    1    0.123477    0.051220    0.486616    11.00000    0.01819    0.01519 = 
         0.02523    0.00338    0.01166    0.00262 
AFIX  43 
H2    2    0.093836    0.037645    0.536601    11.00000   -1.20000 
AFIX   0 
C3    1    0.071899   -0.083082    0.389822    11.00000    0.01391    0.01582 = 
         0.02687    0.00392    0.00641    0.00137 
AFIX  43 
H3    2    0.005735   -0.187374    0.373086    11.00000   -1.20000 
AFIX   0 
C4    1    0.116382   -0.065897    0.317432    11.00000    0.01755    0.01627 = 
         0.01879    0.00130    0.00365    0.00458 
AFIX  43 
H4    2    0.080330   -0.162454    0.252205    11.00000   -1.20000 
AFIX   0 
C5    1    0.212533    0.089501    0.338276    11.00000    0.01773    0.01561 = 
         0.01465    0.00211    0.00552    0.00376 
AFIX  43 
H5    2    0.242112    0.101224    0.288216    11.00000   -1.20000 
AFIX   0 
C6    1    0.263862    0.226772    0.434403    11.00000    0.01483    0.01209 = 
         0.01601    0.00352    0.00736    0.00317 
C7    1    0.364883    0.402498    0.479664    11.00000    0.01300    0.01229 = 
         0.01399    0.00279    0.00432    0.00424 
C8    1    0.382844    0.487130    0.581321    11.00000    0.01806    0.01316 = 
         0.01272    0.00370    0.00861    0.00399 
C9    1    0.290712    0.371540    0.603625    11.00000    0.01938    0.01365 = 
         0.01691    0.00373    0.00908    0.00371 
C10   1    0.471622    0.652173    0.642240    11.00000    0.01963    0.01417 = 
         0.01150    0.00111    0.00697    0.00425 
AFIX  43 
H10   2    0.480564    0.715792    0.709443    11.00000   -1.20000 
AFIX   0 
C11   1    0.549801    0.727327    0.604686    11.00000    0.01794    0.01080 = 
         0.01280    0.00288    0.00650    0.00365 
C12   1    0.530204    0.651547    0.501309    11.00000    0.01460    0.01297 = 
         0.01181    0.00279    0.00533    0.00250 
C13   1    0.436837    0.493239    0.439160    11.00000    0.01588    0.01444 = 
         0.01092    0.00148    0.00624    0.00278 
AFIX  43 
H13   2    0.423577    0.449350    0.369810    11.00000   -1.20000 
AFIX   0 
C14   1    0.601489    0.743277    0.449581    11.00000    0.01861    0.01287 = 
         0.01129   -0.00262    0.00501   -0.00140 
C15   1    0.714689    0.675388    0.497234    11.00000    0.01742    0.01077 = 
         0.01625    0.00111    0.00699   -0.00170 
C16   1    0.776609    0.750527    0.599635    11.00000    0.01871    0.01188 = 
         0.01642    0.00127    0.00767   -0.00117 
C17   1    0.739124    0.898446    0.673642    11.00000    0.01904    0.01490 = 
         0.01243   -0.00032    0.00341   -0.00207 
AFIX  43 
H17   2    0.789453    1.017653    0.728697    11.00000   -1.20000 
AFIX   0 
C18   1    0.643342    0.890538    0.675255    11.00000    0.02122    0.01322 = 
         0.01127    0.00048    0.00660    0.00153 
AFIX  43 
H18   2    0.635650    1.009037    0.730661    11.00000   -1.20000 
AFIX   0 
C19   1    0.883037    0.690917    0.630867    11.00000    0.01743    0.01820 = 
         0.01757    0.00226    0.00456   -0.00294 
AFIX  43 
H19   2    0.926253    0.748349    0.698352    11.00000   -1.20000 
AFIX   0 
C20   1    0.927701    0.551774    0.567359    11.00000    0.01403    0.01790 = 
         0.02892    0.00516    0.00910    0.00061 
AFIX  43 
H20   2    1.000074    0.511290    0.591331    11.00000   -1.20000 
AFIX   0 
C21   1    0.865079    0.471448    0.467496    11.00000    0.02396    0.01655 = 
         0.02480    0.00023    0.01534    0.00031 
AFIX  43 
H21   2    0.894466    0.370474    0.423486    11.00000   -1.20000 
AFIX   0 
C22   1    0.760368    0.539227    0.432950    11.00000    0.02074    0.01528 = 
         0.01652    0.00003    0.00885   -0.00191 
AFIX  43 
H22   2    0.718634    0.492473    0.364265    11.00000   -1.20000 
AFIX   0 
HKLF 4 
  
REM  e354 in Pc 
REM R1 =  0.0369 for    2852 Fo > 4sig(Fo)  and  0.0453 for all    3175 data 
REM    217 parameters refined using      2 restraints 
  
END 
  
WGHT      0.0481      0.1133 
  
REM Highest difference peak  0.327,  deepest hole -0.225,  1-sigma level  0.046 
Q1    1   0.8360  1.0602  0.7774  11.00000  0.05    0.33 
Q2    1   0.5776  0.6841  0.4897  11.00000  0.05    0.24 
Q3    1   0.4135  0.3611  0.4647  11.00000  0.05    0.24 
Q4    1   0.6593  0.6697  0.4841  11.00000  0.05    0.23 
Q5    1   0.3600  0.3883  0.6086  11.00000  0.05    0.23 
Q6    1   0.3916  0.3742  0.5419  11.00000  0.05    0.22 
Q7    1   0.5542  0.6604  0.5642  11.00000  0.05    0.21 
Q8    1   0.8375  0.8245  0.6070  11.00000  0.05    0.20 
Q9    1   0.1669 -0.0293  0.3275  11.00000  0.05    0.20 
Q10   1   0.6021  0.7760  0.6414  11.00000  0.05    0.18 
Q11   1   0.6789  0.9497  0.6515  11.00000  0.05    0.18 
Q12   1   0.5028  0.7651  0.6088  11.00000  0.05    0.17 
Q13   1   0.9013  0.4957  0.6045  11.00000  0.05    0.17 
Q14   1   0.2531  0.1476  0.4773  11.00000  0.05    0.17 
Q15   1   0.7537  0.7412  0.4634  11.00000  0.05    0.17 
Q16   1   0.7336  0.4893  0.4796  11.00000  0.05    0.17 
Q17   1   0.3198  0.2459  0.4532  11.00000  0.05    0.17 
Q18   1   0.7419  0.7872  0.5404  11.00000  0.05    0.16 
Q19   1   0.8190  0.5935  0.4455  11.00000  0.05    0.16 
Q20   1   0.2309  0.2929  0.4732  11.00000  0.05    0.16 
;
_shelx_res_checksum              56926

_shelx_hkl_file                  
; 
   2   0   0  110.58    3.19 
   2   0   0  116.22    3.24 
   2   0   0  114.00    3.19 
  -2   0   0  116.30    3.23 
  -2   0   0  120.62    3.18 
  -2   0   0  119.60    3.19 
  -3   0   0   87.92    2.45 
   3   0   0   86.48    2.53 
   3   0   0   88.66    2.46 
   3   0   0   89.56    2.47 
  -3   0   0   85.23    2.52 
  -3   0   0   88.18    2.46 
   4   0   0   53.01    1.53 
  -4   0   0   52.44    1.50 
   4   0   0   52.11    1.51 
   4   0   0   52.78    1.61 
  -4   0   0   51.58    1.59 
  -4   0   0   51.87    1.51 
  -5   0   0   62.06    1.78 
   5   0   0   60.39    1.78 
   5   0   0   60.49    1.81 
   5   0   0   62.12    1.90 
  -5   0   0   61.95    1.77 
   6   0   0  411.20   11.22 
   6   0   0  402.04   11.10 
   6   0   0  396.84   11.06 
  -6   0   0  406.42   11.04 
   7   0   0   12.23    0.53 
   7   0   0   10.82    0.48 
  -7   0   0   11.39    0.46 
   7   0   0   12.23    0.64 
   8   0   0   39.79    1.31 
   8   0   0   40.97    1.36 
   8   0   0   40.95    1.49 
  -8   0   0   41.15    1.28 
  -9   0   0   13.98    0.58 
   9   0   0   14.59    0.68 
   9   0   0   13.68    0.81 
 -10   0   0   14.50    0.63 
  10   0   0   14.79    0.75 
  10   0   0   15.05    0.90 
 -11   0   0   39.66    1.35 
  11   0   0   40.76    1.51 
  11   0   0   39.65    1.66 
  12   0   0   49.30    1.83 
  12   0   0   50.21    2.03 
 -12   0   0   50.07    1.66 
  13   0   0    5.35    0.62 
 -13   0   0    6.08    0.55 
  13   0   0    5.18    0.74 
  14   0   0   15.42    1.10 
  14   0   0   15.78    1.48 
 -15   0   0    3.30    0.52 
  15   0   0    4.14    0.73 
  16   0   0    1.28    0.66 
  17   0   0    5.00    0.95 
   0  -1   0  112.60    3.34 
   0  -1   0  118.86    3.18 
   0   1   0  122.76    3.35 
   0   1   0  106.43    3.28 
   0   1   0  122.97    3.23 
   1  -1   0  132.50    3.62 
   1  -1   0  126.60    3.72 
   1  -1   0  130.85    3.63 
   1   1   0  129.07    3.55 
   1   1   0  134.87    3.55 
   1   1   0  130.63    3.69 
  -1   1   0  127.83    3.64 
   1   1   0  128.59    3.68 
  -1   1   0  130.03    3.71 
   2  -1   0  924.17   26.48 
  -2  -1   0  974.57   26.48 
   2  -1   0  960.91   26.35 
  -2   1   0  966.64   26.52 
  -2   1   0  963.20   26.48 
   2   1   0 1000.00   26.46 
   3  -1   0   19.91    0.80 
   3  -1   0   20.99    0.77 
  -3  -1   0   20.13    0.72 
  -3   1   0   21.98    0.80 
   3   1   0   21.49    0.72 
  -3   1   0   19.76    0.76 
   3   1   0   22.09    0.65 
   4  -1   0   23.25    0.90 
   4  -1   0   24.43    0.93 
  -4  -1   0   23.52    0.83 
   4   1   0   25.13    0.81 
  -4   1   0   25.33    0.89 
   4   1   0   25.27    0.80 
  -4   1   0   25.75    0.95 
   5  -1   0    8.39    0.50 
  -5  -1   0    7.73    0.39 
   5  -1   0    8.57    0.49 
  -5   1   0    8.63    0.52 
  -5   1   0    8.72    0.44 
   5   1   0    8.82    0.41 
   5   1   0    8.34    0.36 
   6  -1   0    3.77    0.40 
  -6  -1   0    3.76    0.28 
   6  -1   0    3.90    0.40 
  -6   1   0    3.88    0.31 
   6   1   0    3.89    0.32 
   6   1   0    3.97    0.25 
   7  -1   0   28.13    1.12 
   7  -1   0   28.25    1.15 
  -7  -1   0   27.37    0.98 
  -7   1   0   28.30    1.02 
   7   1   0   28.21    1.05 
   7   1   0   28.42    0.92 
  -7   1   0   28.39    0.98 
   8  -1   0   34.86    1.39 
   8  -1   0   34.21    1.33 
  -8  -1   0   33.73    1.18 
   8   1   0   34.26    1.12 
  -8   1   0   35.04    1.21 
   8   1   0   34.67    1.11 
   8   1   0   34.90    1.29 
  -8   1   0   33.79    1.16 
   9  -1   0   27.43    1.24 
  -9  -1   0   25.61    0.99 
   9  -1   0   24.76    1.14 
   9   1   0   26.82    0.95 
  -9   1   0   26.32    1.01 
  -9   1   0   27.04    0.97 
   9   1   0   27.16    0.93 
   9   1   0   26.82    1.14 
 -10  -1   0   22.33    0.92 
  10  -1   0   23.37    1.20 
  10  -1   0   22.08    1.10 
 -10   1   0   22.44    0.87 
  10   1   0   22.87    1.10 
  10   1   0   22.25    0.87 
  10   1   0   21.37    0.84 
 -10   1   0   23.14    0.93 
 -11  -1   0    6.22    0.55 
  11  -1   0    7.78    0.75 
  11   1   0    6.35    0.51 
 -11   1   0    6.21    0.54 
  11   1   0    6.36    0.46 
 -11   1   0    7.00    0.50 
  11   1   0    6.83    0.74 
  12  -1   0   28.84    1.47 
 -12  -1   0   31.19    1.26 
  12   1   0   33.35    1.52 
 -12   1   0   31.44    1.19 
 -12   1   0   32.50    1.25 
  12   1   0   32.36    1.24 
  12   1   0   30.42    1.19 
  13  -1   0   11.20    1.09 
 -13  -1   0   12.52    0.84 
  13   1   0   12.54    0.81 
  13   1   0   10.38    0.73 
  13   1   0   10.73    1.14 
 -14  -1   0    4.04    0.68 
  14  -1   0    5.68    0.82 
 -14   1   0    5.83    0.57 
  14   1   0    6.83    0.99 
  14   1   0    5.48    0.56 
  14   1   0    5.43    0.60 
 -15  -1   0    1.06    0.56 
  15  -1   0    1.13    0.74 
  15   1   0    0.47    0.52 
  16  -1   0    2.65    0.94 
  16   1   0    2.29    0.72 
   0  -2   0    7.03    0.52 
   0   2   0    6.96    0.36 
   0   2   0    6.08    0.47 
   1  -2   0   55.49    1.91 
   1  -2   0   56.34    1.60 
  -1  -2   0   56.56    1.87 
   1  -2   0   54.92    1.67 
   1   2   0   57.42    1.66 
  -1   2   0   54.27    1.85 
   1   2   0   55.06    1.85 
   2  -2   0   26.90    0.92 
   2  -2   0   25.08    1.12 
   2  -2   0   27.39    0.91 
  -2   2   0   26.96    1.00 
   2   2   0   26.83    1.04 
  -2   2   0   26.35    1.06 
   2   2   0   27.10    0.85 
   2   2   0   27.48    1.06 
   3  -2   0  122.41    3.51 
   3  -2   0  121.83    3.53 
   3  -2   0  121.17    3.73 
  -3   2   0  121.56    3.65 
   3   2   0  122.03    3.38 
  -3   2   0  121.47    3.59 
   3   2   0  117.72    3.57 
   3   2   0  119.26    3.62 
   4  -2   0   75.43    2.52 
   4  -2   0   73.90    2.35 
  -4   2   0   75.13    2.42 
   4   2   0   73.63    2.38 
   4   2   0   78.25    2.34 
   4   2   0   76.13    2.17 
  -5  -2   0    3.25    0.37 
   5  -2   0    2.90    0.41 
   5  -2   0    3.86    0.41 
   5   2   0    3.15    0.27 
  -5   2   0    4.05    0.42 
   5   2   0    3.59    0.38 
   6  -2   0    7.29    0.62 
  -6  -2   0    7.26    0.53 
   6  -2   0    6.46    0.64 
  -6   2   0    7.48    0.56 
   6   2   0    7.55    0.42 
   6   2   0    7.59    0.48 
   7  -2   0    2.01    0.40 
   7  -2   0    2.51    0.43 
  -7  -2   0    1.79    0.31 
   7   2   0    1.76    0.27 
  -7   2   0    2.04    0.35 
   7   2   0    2.04    0.27 
   8  -2   0    2.69    0.48 
   8  -2   0    3.82    0.55 
  -8  -2   0    3.68    0.41 
   8   2   0    3.41    0.37 
   8   2   0    3.59    0.39 
  -8   2   0    3.65    0.45 
   9  -2   0    6.90    0.78 
   9  -2   0    5.11    0.64 
  -9  -2   0    5.98    0.60 
   9   2   0    6.40    0.47 
  -9   2   0    6.73    0.57 
  -9   2   0    6.10    0.58 
   9   2   0    7.13    0.61 
  10  -2   0    4.49    0.67 
  10  -2   0    4.23    0.66 
 -10  -2   0    4.26    0.53 
 -10   2   0    4.26    0.51 
 -10   2   0    4.04    0.47 
  10   2   0    4.11    0.60 
  10   2   0    3.44    0.36 
  11  -2   0   13.62    1.20 
 -11  -2   0   13.74    0.96 
  11   2   0   13.31    0.68 
  11   2   0   14.52    0.71 
  11   2   0   15.25    0.98 
 -11   2   0   11.59    1.11 
 -12  -2   0    3.34    0.60 
  12  -2   0    3.54    0.67 
  12  -2   0    1.72    0.80 
 -12   2   0    2.34    0.47 
  12   2   0    2.67    0.37 
  12   2   0    3.61    0.42 
 -12   2   0    2.83    0.49 
  12   2   0    1.90    0.58 
  13  -2   0    7.43    0.97 
 -13  -2   0    7.63    0.82 
  13   2   0    7.41    0.89 
  13   2   0    8.00    0.69 
  14  -2   0    3.82    0.93 
  14   2   0    4.34    0.97 
  14   2   0    3.42    0.52 
  14   2   0    3.93    0.55 
  15  -2   0    5.40    1.16 
 -15  -2   0    5.46    0.95 
  15   2   0    4.93    0.66 
  15   2   0    4.28    0.62 
   0  -3   0    1.00    0.38 
   0   3   0    1.94    0.37 
   1  -3   0    0.43    0.37 
   1   3   0    0.27    0.37 
   1   3   0    0.35    0.29 
  -1   3   0    0.26    0.30 
   1   3   0    0.21    0.21 
   2  -3   0    3.32    0.52 
   2   3   0    4.79    0.55 
   2   3   0    4.30    0.51 
  -2   3   0    5.27    0.63 
   2   3   0    4.67    0.39 
   3  -3   0    1.31    0.21 
   3  -3   0    1.53    0.24 
   3  -3   0    1.68    0.45 
   3   3   0    1.47    0.38 
   3   3   0    1.60    0.37 
   3   3   0    1.49    0.24 
  -3   3   0    1.57    0.34 
   4  -3   0    3.51    0.38 
   4  -3   0    2.82    0.55 
   4  -3   0    3.37    0.36 
   4   3   0    2.92    0.32 
   4   3   0    2.95    0.47 
   4   3   0    4.00    0.52 
  -4   3   0    2.71    0.40 
   5  -3   0   47.60    1.66 
   5  -3   0   48.69    2.03 
   5  -3   0   46.19    1.64 
   5   3   0   46.64    1.83 
  -5   3   0   47.20    1.82 
   5   3   0   46.85    1.52 
   5   3   0   45.41    1.71 
   6  -3   0   16.83    0.93 
   6  -3   0   17.79    1.88 
   6   3   0   17.24    0.75 
  -6   3   0   15.71    1.03 
   6   3   0   16.33    1.01 
   6   3   0   17.38    0.91 
   7  -3   0    1.59    0.49 
   7  -3   0    1.91    0.60 
   7   3   0    2.02    0.45 
   7   3   0    1.62    0.33 
   7   3   0    2.31    0.42 
   8  -3   0    0.73    0.53 
   8  -3   0   -0.12    0.49 
   8   3   0    0.21    0.41 
   8   3   0    1.11    0.35 
   8   3   0    0.53    0.35 
   9  -3   0    1.75    0.67 
   9  -3   0    2.48    0.69 
   9   3   0    3.36    0.46 
   9   3   0    2.53    0.61 
   9   3   0    2.82    0.42 
  10  -3   0    9.91    1.11 
  10   3   0    9.65    1.08 
  10   3   0    7.75    0.83 
  10   3   0    8.65    0.71 
  11  -3   0    5.45    1.03 
  11  -3   0    8.90    1.15 
  11   3   0    7.84    0.70 
  11   3   0    7.71    0.87 
  11   3   0    6.53    0.74 
 -12  -3   0   12.67    1.49 
  12  -3   0    9.83    1.27 
  12   3   0   12.25    1.10 
  12   3   0    9.88    0.84 
  12   3   0   11.25    1.01 
 -13  -3   0   -0.48    0.88 
  13  -3   0    0.67    0.98 
  13   3   0    0.05    0.44 
   0   4   0    0.56    0.65 
   0   4   0    0.07    0.54 
   1  -4   0    3.28    0.73 
   1   4   0    3.98    0.68 
   1   4   0    3.67    0.71 
  -1   4   0    3.16    0.67 
   2  -4   0    3.39    0.80 
   2   4   0    3.80    0.68 
   2   4   0    3.50    0.70 
  -2   4   0    2.93    0.67 
   3  -4   0    4.88    0.89 
  -3   4   0    3.87    0.70 
   3   4   0    4.70    0.73 
   3   4   0    4.48    0.50 
   3   4   0    3.79    0.68 
   4  -4   0    2.85    0.86 
   4   4   0    2.46    0.42 
   4   4   0    2.31    0.67 
   4   4   0    3.54    0.71 
   5  -4   0   12.52    1.31 
   5   4   0   10.87    1.10 
   5   4   0   12.25    0.84 
   5   4   0   12.70    1.28 
   6  -4   0    6.97    1.06 
   6  -4   0    7.63    0.74 
   6  -4   0    7.12    0.74 
   6   4   0    7.33    0.78 
   6   4   0    8.41    0.92 
   6   4   0    7.44    0.83 
   7  -4   0    0.42    0.52 
   7  -4   0    2.86    0.89 
   7   4   0    0.55    0.51 
   7   4   0    1.39    0.75 
   7   4   0    0.38    0.54 
   8  -4   0    1.93    0.67 
   8  -4   0    0.69    0.71 
   8  -4   0    3.15    1.03 
   8   4   0    1.37    0.62 
   8   4   0    0.81    0.79 
   9  -4   0    5.25    0.83 
   9  -4   0    4.36    1.19 
   9   4   0    3.76    1.03 
   9   4   0    3.87    0.70 
  10  -4   0    0.84    0.84 
  10  -4   0   -2.15    0.99 
  10   4   0    0.39    0.60 
   0   5   0   11.09    1.42 
  -1   5   0   11.84    1.36 
   1   5   0   11.82    1.34 
   2   5   0    4.04    1.10 
  -2   5   0    3.23    1.13 
  -3   5   0    7.27    1.39 
   3   5   0    9.10    1.28 
  17   0  -1    1.13    0.85 
 -16   0   1   -0.72    0.50 
  16   0  -1    0.78    0.65 
  15   0  -1    0.44    0.52 
 -14   0   1   -0.07    0.30 
  14   0  -1    0.44    0.46 
  14   0  -1    1.56    0.70 
 -13   0   1   -0.14    0.24 
  13   0  -1   -0.16    0.33 
  13   0  -1    0.35    0.55 
 -12   0   1   -0.05    0.20 
  12   0  -1    0.87    0.46 
  12   0  -1   -0.09    0.27 
 -11   0   1    0.09    0.15 
  11   0  -1   -0.06    0.25 
  11   0  -1   -0.16    0.35 
  10   0  -1   -0.10    0.20 
  10   0  -1   -0.05    0.27 
 -10   0   1    0.09    0.14 
   9   0  -1   -0.15    0.25 
   9   0  -1    0.09    0.16 
  -9   0   1   -0.11    0.11 
   8   0  -1   -0.06    0.14 
  -8   0   1   -0.02    0.09 
   8   0  -1   -0.05    0.21 
   7   0  -1    0.06    0.11 
  -7   0   1   -0.03    0.07 
  -7   0   1    0.00    0.07 
   7   0  -1   -0.05    0.17 
   6   0  -1   -0.07    0.09 
   6   0  -1    0.00    0.14 
  -6   0   1   -0.03    0.06 
  -6   0   1   -0.03    0.07 
  -5   0   1    0.00    0.05 
  -5   0   1   -0.04    0.05 
   5   0  -1   -0.15    0.10 
   5   0  -1    0.07    0.08 
  -4   0   1   -0.29    0.04 
  -4   0   1   -0.25    0.04 
   4   0  -1   -0.25    0.06 
  -3   0   1   -0.20    0.03 
  -3   0   1   -0.16    0.03 
  -2   0   1   -0.11    0.02 
   2   0  -1   -0.13    0.02 
   1   0   1   -0.58    0.05 
   1   0   1   -0.60    0.02 
  -1   0  -1   -0.57    0.02 
  -1   0  -1   -0.57    0.06 
   2   0   1   -0.02    0.03 
  -2   0  -1    0.03    0.07 
   2   0   1    0.12    0.08 
   2   0   1   -0.08    0.03 
  -2   0  -1   -0.01    0.03 
   3   0   1   -0.15    0.09 
  -3   0  -1   -0.24    0.10 
  -3   0  -1   -0.23    0.04 
   3   0   1   -0.09    0.05 
   3   0   1   -0.19    0.05 
  -4   0  -1   -0.01    0.05 
   4   0   1   -0.07    0.10 
   4   0   1   -0.08    0.06 
  -4   0  -1   -0.05    0.12 
   4   0   1   -0.06    0.05 
  -5   0  -1   -0.04    0.06 
   5   0   1    0.03    0.08 
   5   0   1    0.01    0.08 
   5   0   1   -0.10    0.13 
  -5   0  -1    0.00    0.15 
   6   0   1   -0.07    0.09 
   6   0   1    0.04    0.15 
  -6   0  -1    0.00    0.16 
  -6   0  -1    0.02    0.08 
   6   0   1    0.01    0.10 
  -7   0  -1   -0.13    0.17 
   7   0   1   -0.09    0.12 
   7   0   1    0.14    0.20 
  -7   0  -1    0.08    0.09 
   7   0   1   -0.01    0.12 
   8   0   1    0.16    0.16 
  -8   0  -1    0.08    0.11 
   8   0   1    0.27    0.25 
   8   0   1   -0.10    0.13 
   9   0   1   -0.02    0.19 
  -9   0  -1   -0.31    0.13 
   9   0   1    0.11    0.26 
   9   0   1    0.05    0.17 
  10   0   1    0.06    0.20 
 -10   0  -1    0.11    0.19 
  10   0   1    0.22    0.36 
 -11   0  -1    0.21    0.21 
  11   0   1    0.08    0.44 
  11   0   1    0.20    0.26 
  12   0   1    0.51    0.56 
  12   0   1   -0.08    0.33 
 -12   0  -1    0.27    0.27 
  13   0   1   -0.40    0.65 
  13   0   1    0.21    0.48 
  14   0   1   -0.64    0.48 
 -14   0  -1    0.09    0.38 
  15   0   1   -0.25    0.60 
  16   0   1   -0.28    0.73 
  17  -1  -1   11.74    1.41 
  17   1  -1   12.45    1.46 
 -16  -1   1   -0.90    0.64 
  16  -1  -1    0.34    0.78 
  16   1  -1    0.99    0.60 
  15  -1  -1    4.74    0.87 
  15   1  -1    5.45    0.67 
  15   1  -1    4.43    0.96 
 -14  -1   1    4.61    0.56 
  14  -1  -1    4.12    0.75 
 -14   1   1    4.24    0.53 
  14   1  -1    4.77    0.57 
 -14   1   1    4.29    0.50 
  14   1  -1    5.35    0.87 
  13  -1  -1   19.94    1.28 
 -13  -1   1   19.69    0.94 
  13   1  -1   17.82    0.87 
 -13   1   1   17.64    0.87 
 -13   1   1   16.23    1.01 
  13   1  -1   19.34    0.95 
  13   1  -1   21.36    1.27 
 -12  -1   1    1.98    0.34 
  12  -1  -1    2.24    0.52 
  12   1  -1    1.51    0.48 
  12   1  -1    1.88    0.32 
 -12   1   1    2.60    0.35 
  12   1  -1    2.03    0.33 
 -12   1   1    2.50    0.34 
  11  -1  -1    1.14    0.53 
  11  -1  -1    3.62    0.57 
 -11  -1   1    3.22    0.36 
  11   1  -1    3.30    0.34 
 -11   1   1    2.93    0.33 
  11   1  -1    3.69    0.52 
  11   1  -1    3.55    0.39 
 -11   1   1    3.85    0.41 
 -10  -1   1    3.29    0.37 
  10  -1  -1    2.67    0.48 
  10  -1  -1    3.30    0.47 
  10   1  -1    3.62    0.48 
  10   1  -1    3.23    0.34 
  10   1  -1    3.51    0.33 
 -10   1   1    3.52    0.38 
 -10   1   1    4.22    0.37 
   9  -1  -1   14.46    0.83 
   9  -1  -1   13.33    0.85 
  -9  -1   1   14.76    0.64 
   9   1  -1   15.24    0.60 
  -9   1   1   14.41    0.64 
  -9   1   1   14.88    0.70 
   9   1  -1   14.22    0.58 
   9   1  -1   14.88    0.77 
  -8  -1   1   12.70    0.54 
   8  -1  -1   12.20    0.72 
   8  -1  -1   10.41    0.79 
   8   1  -1   11.97    0.63 
   8   1  -1   11.41    0.48 
  -8   1   1   12.78    0.60 
   8   1  -1   11.98    0.49 
  -8   1   1   11.91    0.54 
   7  -1  -1   97.91    3.03 
   7  -1  -1   98.18    3.05 
  -7  -1   1   95.50    2.83 
   7   1  -1   97.63    2.89 
   7   1  -1   98.38    2.78 
  -7   1   1   98.48    2.92 
   7   1  -1   97.78    2.77 
   6  -1  -1    1.07    0.25 
  -6  -1   1    1.02    0.15 
   6  -1  -1    1.29    0.25 
   6   1  -1    1.38    0.18 
   6   1  -1    1.14    0.14 
  -6   1   1    0.88    0.18 
  -5  -1   1   79.00    2.35 
   5  -1  -1   85.53    2.53 
   5  -1  -1   79.98    2.50 
  -5   1   1   83.78    2.46 
   5   1  -1   78.45    2.31 
  -4  -1   1   68.81    2.05 
   4  -1  -1   70.89    2.16 
   4  -1  -1   67.23    2.18 
   4   1  -1   72.84    2.03 
  -4   1   1   72.51    2.15 
   3  -1  -1   69.44    2.20 
   3  -1  -1   74.26    2.16 
  -3  -1   1   69.84    2.08 
   3   1  -1   74.60    2.07 
  -3   1   1   71.40    2.18 
   2  -1  -1  160.72    4.55 
   2  -1  -1  156.29    4.62 
   2   1  -1  167.37    4.53 
  -2   1   1  167.28    4.62 
   2   1  -1  160.41    4.52 
  -1  -1   1  780.46   21.43 
   1  -1  -1  785.10   21.51 
   1  -1  -1  782.85   21.45 
   1  -1  -1  752.35   21.28 
   1   1  -1  783.46   21.28 
  -1   1   1  801.11   21.44 
   0  -1   1  169.62    4.72 
   0  -1  -1  161.92    4.74 
   0   1   1  160.11    4.74 
   0   1  -1  173.67    4.70 
   0   1   1  175.07    4.66 
   1  -1   1  626.43   17.01 
   1  -1   1  618.47   17.01 
  -1  -1  -1  581.06   16.86 
  -1  -1  -1  622.66   16.82 
  -1   1  -1  601.32   16.94 
   1   1   1  632.06   16.87 
  -1   1  -1  628.52   17.07 
   1   1   1  634.36   16.87 
   2  -1   1  335.60    9.38 
   2  -1   1  344.39    9.34 
  -2  -1  -1  326.44    9.34 
  -2   1  -1  329.86    9.35 
   2   1   1  350.79    9.34 
  -2   1  -1  332.54    9.36 
   2   1   1  355.65    9.28 
  -3  -1  -1   26.36    0.78 
   3  -1   1   26.33    0.95 
   3  -1   1   27.40    0.95 
  -3  -1  -1   25.52    0.90 
  -3   1  -1   25.70    0.95 
   3   1   1   26.64    0.88 
   3   1   1   27.16    0.86 
  -3   1  -1   27.20    0.91 
  -4  -1  -1   90.25    2.64 
   4  -1   1   91.62    2.73 
   4  -1   1   85.21    2.70 
  -4   1  -1   92.87    2.66 
  -4   1  -1   88.70    2.73 
   4   1   1   91.33    2.62 
   4   1   1   91.43    2.60 
  -5  -1  -1   75.22    2.25 
   5  -1   1   77.12    2.37 
   5  -1   1   72.64    2.33 
   5   1   1   76.49    2.20 
  -5   1  -1   75.91    2.23 
  -5   1  -1   73.96    2.26 
  -5   1  -1   75.99    2.39 
   5   1   1   75.09    2.27 
   6  -1   1   27.42    1.07 
   6  -1   1   26.95    1.10 
  -6  -1  -1   28.83    0.99 
  -6   1  -1   27.00    0.95 
   6   1   1   27.90    0.92 
   6   1   1   27.22    1.02 
  -6   1  -1   27.46    1.12 
  -6   1  -1   27.90    0.99 
   7  -1   1    2.42    0.34 
   7  -1   1    2.00    0.36 
  -7  -1  -1    2.00    0.26 
  -7   1  -1    2.60    0.40 
  -7   1  -1    2.19    0.28 
   7   1   1    2.44    0.32 
  -7   1  -1    2.48    0.36 
   7   1   1    2.17    0.24 
  -8  -1  -1   17.47    0.75 
   8  -1   1   17.55    0.88 
   8  -1   1   18.80    0.96 
   8   1   1   17.91    0.87 
  -8   1  -1   17.20    0.94 
   8   1   1   16.84    0.69 
  -8   1  -1   17.75    0.76 
   8   1   1   18.29    0.69 
  -8   1  -1   18.29    0.72 
  -9  -1  -1    4.61    0.43 
   9  -1   1    5.18    0.62 
   9  -1   1    5.42    0.59 
  -9   1  -1    5.37    0.40 
   9   1   1    5.05    0.38 
   9   1   1    5.04    0.37 
   9   1   1    3.97    0.74 
  -9   1  -1    5.15    0.43 
 -10  -1  -1    5.06    0.51 
  10  -1   1    5.11    0.79 
  10  -1   1    5.51    0.66 
  10   1   1    5.80    0.44 
  10   1   1    5.90    0.61 
  10   1   1    5.36    0.44 
 -10   1  -1    5.53    0.48 
 -10   1  -1    4.53    0.43 
  11  -1   1    2.13    0.44 
 -11  -1  -1    2.55    0.39 
 -11   1  -1    3.47    0.38 
  11   1   1    2.79    0.34 
  11   1   1    3.05    0.56 
  11   1   1    2.71    0.34 
 -11   1  -1    2.95    0.38 
  12  -1   1    5.62    0.69 
 -12  -1  -1    5.01    0.56 
  12   1   1    4.85    0.58 
  12   1   1    6.00    0.74 
  12   1   1    5.66    0.55 
  13  -1   1    7.69    1.19 
 -13  -1  -1    9.02    0.84 
  13  -1   1   10.42    1.07 
  13   1   1    8.81    0.77 
  13   1   1    8.82    0.82 
 -13   1  -1    8.58    0.70 
  13   1   1   11.15    1.19 
 -14  -1  -1    4.45    0.64 
  14  -1   1    5.19    0.84 
  14   1   1    3.21    0.86 
  14   1   1    4.26    0.60 
  14   1   1    4.36    0.56 
  15  -1   1   -0.51    0.71 
  15   1   1    0.32    0.56 
  16  -1   1    2.41    0.98 
  16   1   1    1.35    0.75 
  16  -2  -1    5.99    1.18 
  16   2  -1    7.97    0.80 
  16   2  -1    8.35    0.84 
  15  -2  -1    2.44    0.95 
  15   2  -1    3.60    0.57 
  15   2  -1    3.69    0.59 
  15   2  -1    3.51    1.04 
  14  -2  -1    9.66    1.21 
 -14  -2   1   10.67    0.98 
  14   2  -1    9.78    0.79 
  14   2  -1   11.37    0.84 
  14   2  -1   10.17    1.09 
  13  -2  -1   14.70    1.42 
 -13  -2   1   14.55    1.12 
  13   2  -1   16.33    0.84 
  13   2  -1   14.84    1.27 
  13   2  -1   16.35    0.82 
  12  -2  -1    4.49    0.75 
 -12  -2   1    3.35    0.53 
  12  -2  -1    3.01    0.77 
  12   2  -1    3.47    0.62 
 -12   2   1    4.16    0.56 
  12   2  -1    4.16    0.49 
 -12   2   1    3.98    0.50 
  12   2  -1    3.59    0.39 
  11  -2  -1    7.56    0.83 
 -11  -2   1    7.17    0.75 
  11   2  -1    7.36    0.76 
  11   2  -1    8.23    0.51 
  11   2  -1    7.59    0.50 
 -10  -2   1   20.85    1.01 
  10  -2  -1   19.11    1.25 
  10  -2  -1   21.05    1.28 
  10   2  -1   22.41    1.03 
 -10   2   1   21.09    1.05 
  10   2  -1   22.13    0.84 
 -10   2   1   20.47    0.96 
  -9  -2   1   27.22    1.33 
   9  -2  -1   32.75    1.53 
   9  -2  -1   31.51    1.44 
  -9   2   1   33.41    1.32 
   9   2  -1   32.80    1.10 
   9   2  -1   31.53    1.21 
  -8  -2   1    6.65    0.54 
   8  -2  -1    8.64    0.81 
   8  -2  -1    7.79    0.71 
  -8   2   1    7.36    0.61 
   8   2  -1    7.44    0.46 
   8   2  -1    6.93    0.49 
   7  -2  -1    4.40    0.52 
   7  -2  -1    3.52    0.52 
  -7  -2   1    4.32    0.43 
   7   2  -1    4.43    0.35 
   7   2  -1    4.89    0.39 
  -7   2   1    4.19    0.49 
   6  -2  -1   10.03    0.67 
   6  -2  -1   10.84    0.79 
  -6  -2   1    8.72    0.57 
   6   2  -1   10.20    0.44 
  -6   2   1   10.26    0.64 
   6   2  -1   10.22    0.58 
   6   2  -1   10.37    0.52 
   5  -2  -1   14.05    0.85 
   5  -2  -1   14.20    0.73 
   5   2  -1   13.63    0.63 
  -5   2   1   13.70    0.73 
   5   2  -1   13.46    0.67 
   5   2  -1   13.45    0.46 
   4  -2  -1   44.11    1.71 
   4  -2  -1   46.16    1.56 
   4   2  -1   46.19    1.55 
  -4   2   1   46.11    1.64 
   4   2  -1   46.14    1.52 
   3  -2  -1   35.24    1.21 
   3  -2  -1   35.52    1.20 
   3  -2  -1   34.87    1.39 
   3   2  -1   33.83    1.22 
   3   2  -1   34.30    1.24 
  -3   2   1   35.72    1.33 
   2  -2  -1   96.62    2.84 
   2  -2  -1   97.42    3.09 
   2  -2  -1   96.83    2.84 
   2   2  -1  100.98    2.71 
   2   2  -1   94.08    2.94 
   2   2  -1   99.77    2.96 
  -2   2   1   98.18    3.04 
   1  -2  -1   17.78    0.61 
   1  -2  -1   17.45    0.61 
  -1  -2   1   17.11    0.80 
   1  -2  -1   17.70    0.86 
   1   2  -1   17.51    0.61 
   1   2  -1   16.44    0.75 
   1   2  -1   16.80    0.59 
  -1   2   1   17.70    0.81 
   0  -2  -1    0.80    0.27 
   0  -2   1    0.84    0.23 
   0   2  -1    0.32    0.16 
   0   2   1    1.05    0.17 
   0   2   1    0.92    0.21 
   0   2  -1    0.67    0.18 
   1  -2   1   13.56    0.43 
   1  -2   1   13.88    0.73 
   1  -2   1   12.67    0.44 
  -1   2  -1   13.77    0.67 
   1   2   1   13.73    0.55 
   1   2   1   13.48    0.69 
  -1   2  -1   13.73    0.61 
   1   2   1   13.16    0.70 
   2  -2   1  184.10    5.15 
   2  -2   1  188.57    5.17 
   2  -2   1  181.63    5.41 
   2   2   1  176.82    5.31 
  -2   2  -1  185.25    5.28 
   2   2   1  182.40    5.37 
   2   2   1  193.42    5.17 
  -2   2  -1  184.30    5.33 
   3  -2   1  129.69    3.74 
   3  -2   1  126.00    3.94 
  -3   2  -1  127.24    3.84 
  -3   2  -1  128.53    3.83 
   3   2   1  128.72    3.88 
   3   2   1  131.45    3.82 
   3   2   1  130.82    3.67 
   4  -2   1  123.27    3.68 
   4  -2   1  123.12    3.84 
  -4  -2  -1  120.04    3.71 
  -4   2  -1  125.74    3.76 
   4   2   1  126.20    3.68 
   4   2   1  128.09    3.56 
   5  -2   1    6.73    0.54 
  -5  -2  -1    5.67    0.49 
   5  -2   1    6.92    0.62 
   5   2   1    6.25    0.47 
  -5   2  -1    6.60    0.50 
  -5   2  -1    6.39    0.59 
   5   2   1    5.50    0.39 
   6  -2   1    4.76    0.51 
  -6  -2  -1    4.96    0.51 
   6  -2   1    4.34    0.55 
   6   2   1    4.80    0.40 
   6   2   1    5.80    0.44 
  -6   2  -1    4.24    0.50 
  -6   2  -1    5.16    0.46 
  -7  -2  -1    1.30    0.32 
   7  -2   1    0.99    0.36 
   7  -2   1    0.95    0.38 
   7   2   1    1.50    0.27 
   7   2   1    0.90    0.24 
  -7   2  -1    1.10    0.28 
  -7   2  -1    1.11    0.37 
   8  -2   1   19.02    1.08 
   8  -2   1   16.86    1.09 
  -8  -2  -1   18.06    0.92 
  -8   2  -1   16.75    0.81 
   8   2   1   18.43    0.79 
  -8   2  -1   18.09    0.90 
   8   2   1   18.04    0.85 
   9  -2   1   15.30    1.08 
  -9  -2  -1   14.08    0.88 
   9  -2   1   13.51    1.05 
   9   2   1   14.83    0.84 
   9   2   1   14.99    0.71 
  -9   2  -1   14.96    0.78 
  10  -2   1   29.60    1.56 
  10  -2   1   24.87    1.68 
 -10  -2  -1   29.33    1.32 
  10   2   1   27.20    1.29 
  10   2   1   30.12    1.10 
  11  -2   1    3.56    0.70 
 -11  -2  -1    5.61    0.67 
  11  -2   1    6.01    0.82 
  11   2   1    5.33    0.65 
  11   2   1    4.38    0.52 
 -11   2  -1    4.00    0.48 
 -11   2  -1    5.66    0.62 
  11   2   1    5.22    0.52 
  12  -2   1   -0.01    0.59 
  12  -2   1    2.05    0.78 
 -12  -2  -1    0.68    0.57 
  12   2   1    0.08    0.57 
  12   2   1   -0.02    0.60 
  12   2   1    0.35    0.30 
  13  -2   1    2.97    0.86 
  13   2   1    3.74    0.50 
  13   2   1    3.73    0.60 
  13   2   1    3.40    0.77 
  14  -2   1    6.68    1.02 
 -14  -2  -1    7.29    0.99 
  14   2   1    7.37    0.83 
  14   2   1    8.60    1.06 
  14   2   1    7.96    0.89 
  15  -2   1    8.62    1.30 
  15   2   1    7.78    0.80 
  15   2   1    8.94    1.02 
  14  -3  -1    2.65    1.17 
  14   3  -1    3.33    0.56 
  14   3  -1    3.45    0.59 
  13  -3  -1    0.13    0.95 
  13   3  -1    0.89    0.43 
  13   3  -1    1.37    0.40 
  12  -3  -1   13.57    1.39 
  12   3  -1   12.74    1.31 
  12   3  -1   12.01    1.10 
  12   3  -1   10.04    1.15 
  11  -3  -1    4.22    0.93 
  11  -3  -1    3.11    0.93 
  11   3  -1    3.54    0.56 
  11   3  -1    3.26    0.44 
  11   3  -1    3.95    0.72 
  10  -3  -1    6.77    0.95 
  10   3  -1    7.38    0.74 
  10   3  -1    7.22    0.74 
  10   3  -1    6.40    0.65 
   9  -3  -1    3.00    0.70 
   9  -3  -1    1.32    0.63 
   9   3  -1    3.56    0.54 
   9   3  -1    3.21    0.44 
   9   3  -1    2.92    0.41 
   8  -3  -1   16.76    1.37 
   8  -3  -1   16.38    1.15 
   8   3  -1   18.53    0.89 
   8   3  -1   17.50    1.04 
   8   3  -1   17.77    0.81 
   7  -3  -1    4.44    0.57 
   7  -3  -1    3.48    0.56 
   7  -3  -1    4.51    0.70 
   7   3  -1    4.22    0.55 
   7   3  -1    5.01    0.51 
   7   3  -1    4.55    0.43 
   6  -3  -1    5.90    0.65 
   6  -3  -1    6.70    0.85 
   6   3  -1    4.96    0.40 
   6   3  -1    5.94    0.62 
   5  -3  -1    3.43    0.59 
   5  -3  -1    3.62    0.47 
   5  -3  -1    4.30    0.46 
   5   3  -1    4.17    0.33 
  -5   3   1    3.46    0.50 
   5   3  -1    4.61    0.50 
   4  -3  -1    4.89    0.52 
   4  -3  -1    5.98    0.52 
   4  -3  -1    4.06    0.62 
  -4   3   1    5.63    0.68 
   4   3  -1    3.95    0.82 
   4   3  -1    4.81    0.36 
   4   3  -1    5.90    0.63 
   3  -3  -1   -0.25    0.38 
   3  -3  -1    0.13    0.19 
   3  -3  -1    0.08    0.21 
   3   3  -1   -0.15    0.30 
   3   3  -1    0.04    0.31 
   3   3  -1    0.08    0.16 
  -3   3   1    0.37    0.35 
   2  -3  -1    3.17    0.54 
  -2   3   1    3.09    0.48 
   2   3  -1    3.02    0.42 
   2   3  -1    3.78    0.34 
   2   3  -1    3.26    0.46 
  -1  -3   1    0.91    0.34 
   1  -3  -1    0.46    0.38 
  -1   3   1    0.70    0.33 
   1   3  -1    0.66    0.30 
   0  -3   1   11.17    0.87 
   0   3   1   10.09    0.84 
   0   3   1   11.88    0.85 
   0   3  -1   12.75    0.79 
   1  -3   1   29.99    1.43 
  -1   3  -1   29.67    1.31 
   1   3   1   31.56    1.36 
   1   3   1   30.96    1.38 
   1   3   1   29.54    1.12 
   2  -3   1    5.09    0.64 
   2   3   1    3.39    0.35 
   2   3   1    3.11    0.50 
  -2   3  -1    3.35    0.45 
   2   3   1    3.52    0.52 
   3  -3   1    1.87    0.24 
   3  -3   1    1.86    0.22 
   3  -3   1    1.55    0.46 
  -3   3  -1    1.55    0.39 
   3   3   1    1.51    0.42 
   3   3   1    2.09    0.44 
   3   3   1    1.95    0.30 
   4  -3   1   90.58    3.18 
   4  -3   1   89.72    2.72 
   4  -3   1   89.80    2.73 
   4   3   1   91.80    2.74 
  -4   3  -1   90.85    2.98 
   4   3   1   89.17    3.02 
   4   3   1   90.55    2.92 
   5  -3   1   29.99    1.20 
   5  -3   1   28.74    1.17 
   5  -3   1   30.01    1.54 
  -5   3  -1   30.57    1.36 
   5   3   1   29.57    1.12 
   5   3   1   29.43    1.38 
   5   3   1   29.25    1.27 
   6  -3   1   11.69    1.14 
   6   3   1   13.42    0.96 
  -6   3  -1   13.37    0.94 
   6   3   1   12.65    0.85 
   6   3   1   12.20    0.72 
   7  -3   1   31.10    1.66 
   7  -3   1   31.36    1.39 
   7   3   1   29.51    1.46 
   7   3   1   29.70    1.28 
   7   3   1   30.18    1.21 
   8  -3   1    2.68    0.57 
   8  -3   1    1.74    0.62 
   8   3   1    2.45    0.44 
   8   3   1    2.16    0.55 
   8   3   1    1.95    0.44 
   9  -3   1    2.69    0.73 
   9  -3   1    1.97    0.64 
   9   3   1    1.72    0.49 
   9   3   1    1.84    0.59 
   9   3   1    1.63    0.51 
  10  -3   1   28.49    1.72 
  10  -3   1   29.55    1.89 
  10   3   1   27.79    1.63 
  10   3   1   28.94    1.25 
  10   3   1   30.86    1.44 
  11  -3   1    0.99    0.87 
  11  -3   1   -0.81    0.73 
 -11  -3  -1   -0.07    0.72 
  11   3   1    0.68    0.42 
  11   3   1    0.90    0.67 
 -12  -3  -1   26.41    2.03 
  12  -3   1   31.66    2.26 
  12   3   1   29.66    1.33 
  12   3   1   32.43    1.83 
  13  -3   1   -0.46    1.04 
  13   3   1    0.59    0.49 
  13   3   1    0.42    0.50 
  10  -4  -1    0.59    0.84 
  10  -4  -1    3.07    1.13 
  10   4  -1    3.18    0.65 
   9  -4  -1    5.45    0.90 
   9  -4  -1    5.57    1.13 
   9  -4  -1    5.39    0.93 
   9   4  -1    6.60    1.01 
   9   4  -1    4.81    0.70 
   8  -4  -1    5.70    1.03 
   8  -4  -1    7.25    0.83 
   8  -4  -1    6.53    0.86 
   8   4  -1    5.98    0.88 
   8   4  -1    6.85    0.76 
   7  -4  -1    5.76    0.69 
   7  -4  -1    4.81    1.08 
   7   4  -1    5.47    0.71 
   7   4  -1    5.33    0.56 
   7   4  -1    5.96    0.83 
   6  -4  -1   16.69    0.98 
   6  -4  -1   16.66    1.65 
   6  -4  -1   18.11    0.98 
   6   4  -1   20.95    1.40 
   6   4  -1   16.50    0.89 
   6   4  -1   18.79    1.21 
   5  -4  -1    3.80    0.42 
   5  -4  -1    3.35    0.80 
   5  -4  -1    4.15    0.44 
   5   4  -1    4.62    0.69 
   5   4  -1    4.97    0.69 
   5   4  -1    3.76    0.44 
   4  -4  -1    2.83    0.78 
   4   4  -1    3.16    0.64 
   4   4  -1    0.85    0.57 
   4   4  -1    1.75    0.36 
   3  -4  -1    2.00    0.79 
   3   4  -1    2.90    0.64 
   3   4  -1    1.61    0.58 
  -3   4   1    2.91    0.67 
   2  -4  -1    1.42    0.67 
   2   4  -1    1.11    0.57 
   2   4  -1    2.32    0.57 
  -2   4   1    0.38    0.56 
   1   4  -1   15.61    1.27 
  -1   4   1   12.88    1.30 
  -1   4   1   16.42    1.29 
   1   4  -1   14.80    1.19 
   0   4   1   21.97    1.47 
   0   4  -1   21.71    1.35 
   0   4   1   24.84    1.45 
   0   4  -1   20.94    1.43 
   1  -4   1    4.15    0.85 
   1   4   1    4.19    0.71 
   1   4   1    2.46    0.66 
  -1   4  -1    2.28    0.60 
   2  -4   1    2.81    0.69 
   2   4   1    2.66    0.63 
  -2   4  -1    2.47    0.61 
   2   4   1    3.42    0.72 
   3  -4   1    4.28    0.85 
   3   4   1    4.11    0.75 
  -3   4  -1    5.68    0.78 
   3   4   1    3.69    0.76 
   4  -4   1    5.84    0.88 
   4   4   1    4.98    0.82 
   4   4   1    5.65    0.78 
   5  -4   1    9.77    1.12 
   5   4   1   10.27    1.08 
   5   4   1   10.18    1.05 
   6  -4   1   15.02    0.83 
   6  -4   1   15.81    1.69 
   6  -4   1   14.02    0.85 
   6   4   1   12.61    1.05 
   6   4   1   16.11    1.22 
   6   4   1   12.84    1.49 
   7  -4   1    1.83    1.06 
   7  -4   1    1.52    0.54 
   7  -4   1   -0.07    0.57 
   7   4   1    1.22    0.63 
   7   4   1    0.55    0.82 
   7   4   1    1.32    0.59 
   8  -4   1    2.43    0.66 
   8  -4   1   -1.10    0.94 
   8   4   1    1.79    0.62 
   8   4   1    3.60    0.95 
   9  -4   1   -0.84    0.73 
   9  -4   1    0.81    1.08 
   9   4   1    0.62    1.04 
   9   4   1    0.81    0.62 
  10  -4   1    4.05    0.97 
  10  -4   1    3.07    1.29 
  10   4   1    3.66    0.72 
  -3   5   1    0.58    1.20 
   3   5  -1    0.18    0.99 
  -2   5   1    1.13    1.05 
   2   5  -1    0.23    0.95 
   1   5  -1    1.21    0.97 
  -1   5   1    1.75    1.07 
   0   5   1    0.58    0.94 
   0   5  -1    0.49    0.99 
  -1   5  -1    6.03    1.12 
   1   5   1    3.42    1.07 
  -2   5  -1    0.42    1.12 
   2   5   1   -0.01    1.00 
  17   0  -2    0.38    0.75 
  16   0  -2    3.62    0.75 
 -16   0   2    3.53    0.55 
  15   0  -2    7.46    0.80 
  15   0  -2    5.55    1.07 
 -15   0   2    7.67    0.67 
 -14   0   2   12.20    0.69 
  14   0  -2   11.86    1.18 
  14   0  -2   13.61    0.98 
  13   0  -2   46.52    1.99 
  13   0  -2   46.50    1.78 
 -13   0   2   48.65    1.57 
 -12   0   2   90.24    2.71 
  12   0  -2   92.22    3.10 
  12   0  -2   91.13    2.91 
  11   0  -2   50.46    1.90 
  11   0  -2   48.53    1.71 
  10   0  -2   10.18    0.73 
 -10   0   2   10.01    0.45 
  10   0  -2    9.77    0.59 
   9   0  -2   28.83    1.07 
  -9   0   2   29.19    0.98 
   9   0  -2   29.57    1.19 
  -9   0   2   29.61    0.95 
  -8   0   2  186.43    5.10 
   8   0  -2  179.94    5.28 
  -8   0   2  184.68    5.07 
   8   0  -2  178.88    5.18 
   7   0  -2   10.78    0.50 
   7   0  -2   11.67    0.58 
  -7   0   2   11.41    0.45 
  -7   0   2   11.43    0.42 
  -6   0   2  112.05    3.15 
  -6   0   2  114.71    3.13 
   6   0  -2  109.11    3.20 
   5   0  -2    2.11    0.18 
  -5   0   2    1.86    0.13 
  -5   0   2    2.06    0.15 
  -4   0   2   78.26    2.18 
   4   0  -2   77.86    2.21 
  -4   0   2   76.38    2.15 
   3   0  -2   85.87    2.42 
  -3   0   2   86.29    2.41 
   2   0  -2  276.25    7.55 
  -2   0   2  277.81    7.58 
  -1   0   2  135.25    4.19 
   1   0  -2  166.32    4.21 
  -1   0   2  158.02    4.24 
   1   0  -2  156.31    4.24 
   0   0  -2  700.06   19.88 
   0   0   2  724.28   19.84 
   0   0   2  705.42   19.90 
   0   0  -2  771.91   19.92 
  -1   0  -2   37.43    1.16 
   1   0   2   36.97    1.15 
  -1   0  -2   37.47    1.09 
   1   0   2   38.90    1.09 
  -2   0  -2  374.32   10.54 
   2   0   2  399.80   10.67 
  -2   0  -2  378.86   10.63 
   2   0   2  396.58   10.64 
   3   0   2   44.87    1.42 
   3   0   2   46.50    1.32 
  -3   0  -2   41.71    1.31 
  -3   0  -2   44.31    1.43 
   3   0   2   45.63    1.33 
  -4   0  -2   15.63    0.68 
   4   0   2   16.65    0.57 
  -4   0  -2   15.50    0.55 
   4   0   2   16.08    0.68 
   4   0   2   15.07    0.57 
   5   0   2  171.28    4.81 
   5   0   2  175.69    4.78 
  -5   0  -2  168.10    4.92 
   5   0   2  170.12    4.93 
  -5   0  -2  168.01    4.76 
   6   0   2  127.28    3.63 
   6   0   2  129.38    3.61 
  -6   0  -2  129.04    3.59 
   6   0   2  120.69    3.77 
  -6   0  -2  124.95    3.76 
  -7   0  -2   17.38    0.87 
   7   0   2   18.96    0.75 
  -7   0  -2   18.47    0.70 
   7   0   2   18.18    0.89 
   7   0   2   19.62    0.73 
   8   0   2   38.21    1.47 
   8   0   2   37.06    1.29 
  -8   0  -2   34.67    1.40 
  -8   0  -2   36.36    1.22 
   8   0   2   37.66    1.26 
   9   0   2    5.29    0.60 
   9   0   2    4.18    0.42 
   9   0   2    5.30    0.46 
  -9   0  -2    5.00    0.55 
  -9   0  -2    5.73    0.41 
  10   0   2    5.35    0.48 
  10   0   2    4.93    0.53 
  10   0   2    4.90    0.60 
 -10   0  -2    5.30    0.44 
  11   0   2   16.35    0.89 
 -11   0  -2   16.16    0.79 
  11   0   2   16.89    1.12 
  12   0   2    0.69    0.43 
 -12   0  -2    0.93    0.33 
  12   0   2   -0.09    0.55 
  13   0   2    0.73    0.49 
 -13   0  -2    1.21    0.41 
  13   0   2    0.43    0.71 
  14   0   2    0.39    0.55 
  15   0   2    0.40    0.65 
  16   0   2   10.20    1.18 
  17  -1  -2    1.12    0.90 
  17   1  -2    1.44    0.71 
  16  -1  -2    4.77    0.88 
  16   1  -2    2.75    0.67 
 -15  -1   2   10.95    0.90 
  15  -1  -2   10.83    1.11 
  15   1  -2   12.06    0.97 
  15   1  -2   13.28    1.48 
 -15   1   2   10.56    0.89 
 -15   1   2    9.29    0.80 
 -14  -1   2    2.85    0.45 
  14  -1  -2    1.99    0.62 
  14  -1  -2    2.59    0.78 
  14   1  -2    2.95    0.49 
  14   1  -2    2.57    0.71 
  13  -1  -2    4.12    0.67 
 -13  -1   2    4.04    0.44 
 -13   1   2    4.79    0.58 
 -13   1   2    4.59    0.45 
  13   1  -2    3.89    0.47 
  13   1  -2    3.99    0.64 
 -12  -1   2   23.23    0.96 
  12  -1  -2   22.92    1.26 
  12   1  -2   24.99    1.21 
  12   1  -2   24.27    0.98 
  12   1  -2   22.87    0.91 
 -12   1   2   24.00    1.02 
 -12   1   2   23.29    0.94 
  11  -1  -2   22.38    1.18 
  11  -1  -2   25.32    1.26 
 -11  -1   2   22.21    0.91 
 -11   1   2   24.60    0.92 
  11   1  -2   24.37    1.13 
  11   1  -2   23.63    0.88 
 -11   1   2   23.17    0.97 
  11   1  -2   24.46    0.92 
  10  -1  -2   41.15    1.64 
  10  -1  -2   42.68    1.69 
 -10  -1   2   41.68    1.38 
 -10   1   2   40.73    1.39 
 -10   1   2   42.27    1.46 
  10   1  -2   41.45    1.36 
  10   1  -2   41.67    1.33 
  10   1  -2   45.11    1.57 
   9  -1  -2   23.77    1.11 
  -9  -1   2   23.22    0.82 
   9  -1  -2   22.23    1.04 
   9   1  -2   23.34    0.96 
  -9   1   2   23.02    0.93 
   9   1  -2   21.69    0.76 
  -9   1   2   18.71    1.07 
   9   1  -2   22.23    0.78 
  -8  -1   2    9.39    0.44 
   8  -1  -2    9.18    0.63 
   8  -1  -2   10.32    0.69 
   8   1  -2    9.39    0.40 
   8   1  -2    9.58    0.39 
  -8   1   2    9.69    0.52 
   8   1  -2    9.76    0.53 
   7  -1  -2   54.80    1.90 
   7  -1  -2   55.93    1.89 
  -7  -1   2   55.24    1.68 
   7   1  -2   56.46    1.63 
  -7   1   2   58.53    1.82 
   7   1  -2   56.38    1.63 
   6  -1  -2   89.07    2.71 
  -6  -1   2   85.72    2.51 
   6  -1  -2   88.02    2.72 
  -6   1   2   90.01    2.66 
   6   1  -2   86.08    2.46 
  -5  -1   2    6.97    0.32 
   5  -1  -2    8.04    0.44 
   5  -1  -2    7.01    0.49 
  -5   1   2    6.84    0.41 
   5   1  -2    7.45    0.29 
   4  -1  -2   14.36    0.67 
  -4  -1   2   14.46    0.52 
  -4   1   2   15.59    0.65 
   4   1  -2   15.41    0.51 
   3  -1  -2   89.85    2.72 
  -3   1   2   87.79    2.69 
   3   1  -2   91.54    2.55 
   3   1  -2   92.02    2.55 
  -2  -1   2  129.16    3.85 
   2  -1  -2  134.86    3.83 
   2  -1  -2  135.30    3.91 
  -2   1   2  134.63    3.90 
   2   1  -2  141.32    3.76 
  -1  -1   2  297.92    8.11 
   1  -1  -2  296.34    8.21 
   1  -1  -2  297.16    8.12 
  -1   1   2  288.13    8.21 
   1   1  -2  293.24    8.08 
  -1   1   2  296.62    8.13 
   0  -1   2  475.69   12.82 
   0  -1  -2  478.07   12.87 
   0  -1   2  456.14   12.89 
   0   1  -2  467.32   12.95 
   0   1  -2  477.33   12.90 
   0   1   2  477.75   12.97 
   0   1   2  475.95   12.88 
   0   1   2  464.00   12.93 
  -1  -1  -2  427.92   11.92 
   1  -1   2  411.47   11.90 
   1  -1   2  441.58   11.85 
  -1  -1  -2  448.72   11.85 
   1   1   2  424.41   11.91 
  -1   1  -2  444.35   11.89 
   1   1   2  443.17   11.88 
  -1   1  -2  430.72   11.87 
   2  -1   2    7.29    0.39 
   2  -1   2    7.59    0.37 
  -2  -1  -2    7.09    0.33 
  -2  -1  -2    7.16    0.38 
   2   1   2    7.56    0.37 
   2   1   2    7.37    0.36 
  -2   1  -2    7.19    0.41 
  -2   1  -2    7.24    0.35 
   3  -1   2   79.84    2.43 
  -3  -1  -2   78.90    2.39 
  -3  -1  -2   81.34    2.33 
  -3   1  -2   81.91    2.47 
  -3   1  -2   80.63    2.37 
   3   1   2   79.57    2.36 
   3   1   2   82.55    2.39 
   4  -1   2   69.39    2.23 
   4  -1   2   72.85    2.27 
  -4  -1  -2   72.29    2.14 
  -4  -1  -2   70.79    2.19 
   4   1   2   74.97    2.15 
   4   1   2   73.11    2.20 
  -4   1  -2   73.04    2.14 
  -4   1  -2   75.35    2.18 
  -4   1  -2   71.38    2.29 
   5  -1   2   55.80    1.84 
  -5  -1  -2   54.85    1.73 
   5  -1   2   52.47    1.78 
  -5  -1  -2   55.11    1.69 
   5   1   2   55.03    1.76 
  -5   1  -2   54.86    1.71 
   5   1   2   53.86    1.66 
  -5   1  -2   54.22    1.85 
  -5   1  -2   56.77    1.68 
  -6  -1  -2    7.07    0.43 
  -6  -1  -2    6.42    0.43 
   6  -1   2    6.68    0.49 
   6  -1   2    6.94    0.55 
  -6   1  -2    6.92    0.38 
   6   1   2    7.24    0.50 
  -6   1  -2    7.02    0.41 
   6   1   2    6.97    0.38 
  -6   1  -2    6.94    0.60 
   7  -1   2    4.62    0.47 
   7  -1   2    5.04    0.55 
  -7  -1  -2    5.26    0.41 
   7   1   2    5.34    0.35 
  -7   1  -2    5.55    0.36 
  -7   1  -2    5.16    0.38 
  -7   1  -2    4.65    0.54 
   7   1   2    5.22    0.48 
   8  -1   2    7.29    0.59 
  -8  -1  -2    6.30    0.48 
   8  -1   2    6.47    0.66 
   8   1   2    6.51    0.41 
   8   1   2    6.77    0.61 
  -8   1  -2    7.63    0.46 
   8   1   2    7.07    0.43 
  -8   1  -2    6.65    0.43 
  -8   1  -2    6.62    0.69 
  -9  -1  -2   21.19    0.91 
   9  -1   2   19.26    1.01 
   9  -1   2   19.42    1.10 
  -9   1  -2   20.57    0.83 
  -9   1  -2   20.46    0.86 
  -9   1  -2   20.13    1.14 
   9   1   2   18.31    1.02 
   9   1   2   20.73    0.83 
   9   1   2   19.87    0.81 
 -10  -1  -2   21.79    0.98 
  10  -1   2   19.47    1.09 
  10   1   2   20.22    0.89 
 -10   1  -2   21.56    0.88 
 -10   1  -2   20.51    0.92 
  10   1   2   20.56    0.85 
  10   1   2   20.34    1.12 
 -10   1  -2   20.40    1.21 
  11  -1   2    4.74    0.68 
 -11  -1  -2    4.64    0.51 
  11   1   2    5.46    0.56 
  11   1   2    4.68    0.51 
 -11   1  -2    5.39    0.56 
  11   1   2    4.96    0.65 
  12  -1   2    1.14    0.48 
 -12  -1  -2    1.38    0.44 
 -12   1  -2    1.47    0.37 
  12   1   2    1.27    0.36 
  12   1   2    1.14    0.54 
  12   1   2    1.54    0.61 
 -13  -1  -2    3.16    0.58 
  13  -1   2    2.36    0.58 
  13   1   2    1.33    0.73 
  13   1   2    2.40    0.46 
  13   1   2    2.38    0.48 
  14  -1   2   17.73    1.44 
  14   1   2   16.86    1.14 
  14   1   2   14.72    1.07 
  15  -1   2    2.55    0.90 
  15   1   2    3.24    0.67 
  15   1   2    3.52    0.66 
  16  -1   2    1.71    1.05 
  16   1   2    2.45    0.83 
  16  -2  -2   16.36    1.68 
  16   2  -2   18.20    1.16 
  16   2  -2   19.57    1.29 
  15  -2  -2   13.69    1.44 
 -15  -2   2   12.88    1.10 
  15   2  -2   13.58    0.94 
  15   2  -2   15.33    1.34 
  15   2  -2   13.36    0.99 
  14  -2  -2    5.22    1.02 
 -14  -2   2    4.75    0.72 
  14   2  -2    5.90    0.69 
  14   2  -2    6.10    0.66 
  14   2  -2    6.36    0.84 
  13  -2  -2    0.63    0.68 
 -13  -2   2    0.84    0.48 
  13   2  -2    0.05    0.28 
 -13   2   2    0.31    0.44 
 -13   2   2    0.31    0.42 
  13   2  -2    0.62    0.31 
  13   2  -2    1.29    0.57 
 -12  -2   2    2.81    0.47 
  12  -2  -2    2.59    0.68 
  12  -2  -2    2.62    0.75 
  12   2  -2    2.16    0.53 
  12   2  -2    3.26    0.34 
 -12   2   2    1.65    0.47 
  12   2  -2    2.49    0.33 
 -11  -2   2    0.37    0.32 
  11  -2  -2    0.40    0.57 
 -11   2   2    0.62    0.36 
  11   2  -2    0.52    0.20 
  11   2  -2    0.82    0.21 
  11   2  -2    0.58    0.37 
  10  -2  -2   10.09    0.99 
 -10  -2   2    9.40    0.65 
  10  -2  -2    9.66    0.94 
  10   2  -2   10.38    0.51 
  10   2  -2    9.45    0.66 
 -10   2   2    9.87    0.75 
  10   2  -2    9.80    0.48 
   9  -2  -2   62.43    2.25 
   9  -2  -2   60.47    2.31 
  -9  -2   2   57.78    1.98 
  -9   2   2   61.80    2.14 
   9   2  -2   61.21    1.85 
   9   2  -2   61.70    1.94 
   8  -2  -2    0.41    0.32 
   8  -2  -2    0.73    0.39 
  -8  -2   2   -0.04    0.20 
   8   2  -2    0.42    0.20 
  -8   2   2    0.23    0.28 
   8   2  -2    0.24    0.15 
   7  -2  -2    4.82    0.59 
   7  -2  -2    5.54    0.60 
   7   2  -2    5.33    0.43 
  -7   2   2    5.10    0.51 
   7   2  -2    4.63    0.36 
   7   2  -2    4.98    0.31 
   6  -2  -2    0.54    0.28 
   6  -2  -2    0.12    0.24 
   6   2  -2    0.40    0.18 
   6   2  -2    0.38    0.16 
  -6   2   2   -0.02    0.19 
   5  -2  -2    9.68    0.73 
   5  -2  -2   10.34    0.63 
  -5   2   2   10.25    0.66 
   5   2  -2   10.86    0.55 
   5   2  -2   10.53    0.54 
   4  -2  -2   41.66    1.58 
   4  -2  -2   38.49    1.39 
   4  -2  -2   40.74    1.39 
   4   2  -2   41.71    1.36 
   4   2  -2   38.73    1.34 
  -4   2   2   37.98    1.48 
   3  -2  -2   58.04    1.84 
   3  -2  -2   56.04    2.02 
   3  -2  -2   59.16    1.83 
   3   2  -2   59.01    1.84 
  -3   2   2   58.93    1.99 
   3   2  -2   55.41    1.84 
   2  -2  -2   81.32    2.46 
   2  -2  -2   82.26    2.47 
   2  -2  -2   81.30    2.69 
  -2  -2   2   82.88    2.56 
   2   2  -2   83.57    2.52 
  -2   2   2   86.00    2.67 
   1  -2  -2   39.15    1.25 
   1  -2  -2   41.08    1.26 
  -1  -2   2   37.84    1.40 
   1  -2  -2   40.60    1.50 
  -1   2   2   40.05    1.33 
   1   2  -2   40.08    1.21 
  -1   2   2   39.54    1.48 
   1   2  -2   39.36    1.35 
   0  -2   2   20.47    0.89 
   0  -2  -2   18.83    0.64 
   0  -2  -2   20.16    0.65 
   0   2  -2   19.04    0.72 
   0   2   2   20.15    0.76 
   0   2   2   18.99    0.90 
   0   2  -2   20.28    0.81 
   0   2   2   18.38    0.86 
   1  -2   2    7.41    0.27 
   1  -2   2    7.62    0.57 
   1  -2   2    6.96    0.28 
  -1   2  -2    7.73    0.46 
   1   2   2    7.56    0.42 
   1   2   2    7.90    0.54 
   1   2   2    6.79    0.51 
  -1   2  -2    6.76    0.45 
   2  -2   2   74.65    2.51 
   2  -2   2   77.72    2.28 
   2   2   2   77.74    2.52 
   2   2   2   78.71    2.46 
  -2   2  -2   77.93    2.42 
   2   2   2   79.16    2.34 
  -2   2  -2   78.48    2.42 
   3  -2   2  176.17    5.41 
  -3  -2  -2  175.87    5.33 
   3  -2   2  185.73    5.23 
   3   2   2  188.96    5.21 
   3   2   2  190.47    5.31 
  -3   2  -2  185.47    5.33 
  -3   2  -2  182.66    5.30 
   4  -2   2   34.71    1.27 
   4  -2   2   35.52    1.42 
   4   2   2   36.11    1.22 
   4   2   2   34.99    1.27 
  -4   2  -2   34.83    1.36 
  -4   2  -2   34.74    1.28 
   5  -2   2    1.69    0.36 
   5  -2   2    1.99    0.34 
  -5  -2  -2    1.27    0.34 
   5   2   2    2.03    0.28 
  -5   2  -2    1.38    0.25 
  -5   2  -2    1.36    0.37 
   5   2   2    2.09    0.31 
  -6  -2  -2    1.21    0.30 
   6  -2   2    1.66    0.38 
  -6   2  -2    1.63    0.43 
   6   2   2    2.04    0.32 
   6   2   2    2.02    0.31 
  -6   2  -2    1.55    0.27 
  -7  -2  -2    7.68    0.64 
   7  -2   2    7.08    0.69 
   7  -2   2    7.21    0.72 
  -7   2  -2    7.31    0.77 
  -7   2  -2    6.94    0.51 
   7   2   2    7.07    0.50 
   7   2   2    6.62    0.57 
  -7   2  -2    7.30    0.55 
   8  -2   2    2.64    0.50 
  -8  -2  -2    1.81    0.39 
   8  -2   2    2.00    0.53 
   8   2   2    2.50    0.34 
  -8   2  -2    2.21    0.53 
   8   2   2    2.08    0.37 
   9  -2   2   46.95    2.02 
  -9  -2  -2   49.08    1.84 
   9  -2   2   45.32    1.94 
   9   2   2   48.87    1.62 
   9   2   2   47.45    1.79 
  -9   2  -2   48.80    2.02 
  10  -2   2    4.47    0.69 
 -10  -2  -2    5.32    0.63 
 -10   2  -2    3.79    0.59 
  10   2   2    5.40    0.51 
  10   2   2    4.47    0.61 
  11  -2   2   13.03    1.25 
  11  -2   2   14.91    1.29 
 -11  -2  -2   14.05    1.09 
 -11   2  -2   12.46    0.92 
  11   2   2   14.84    0.78 
 -11   2  -2   11.97    1.06 
  11   2   2   13.58    0.87 
  11   2   2   14.88    1.11 
 -12  -2  -2    8.38    1.03 
  12  -2   2    9.32    1.06 
  12   2   2    8.63    0.96 
  12   2   2    7.47    0.68 
  12   2   2    6.67    0.70 
  13  -2   2    0.37    0.75 
 -13  -2  -2    0.49    0.74 
  13   2   2    0.33    0.81 
  13   2   2    0.41    0.42 
  13   2   2    0.63    0.45 
  14  -2   2   -1.42    0.83 
  14   2   2    0.38    0.53 
  14   2   2   -0.02    0.52 
  15  -2   2    0.23    1.07 
  15   2   2    1.09    0.64 
  15   2   2    0.88    0.66 
  14  -3  -2    2.68    1.20 
  14   3  -2    1.76    0.49 
  13  -3  -2    1.82    0.99 
  13   3  -2    1.13    0.40 
  13   3  -2    1.67    0.38 
  12  -3  -2    3.16    0.97 
  12   3  -2    1.98    0.60 
  12   3  -2    1.50    0.35 
  12   3  -2    1.64    0.40 
  12   3  -2    2.05    0.58 
  11  -3  -2    5.27    0.93 
  11  -3  -2    4.93    0.99 
  11   3  -2    5.43    0.59 
  11   3  -2    4.92    0.62 
  11   3  -2    4.68    0.57 
  10  -3  -2   15.35    1.39 
  10   3  -2   14.02    0.77 
  10   3  -2   12.89    0.82 
   9  -3  -2   10.33    1.21 
   9  -3  -2   11.61    1.13 
   9   3  -2   10.63    0.69 
   9   3  -2    8.54    0.84 
   9   3  -2    8.85    0.62 
   8  -3  -2    3.82    0.65 
   8  -3  -2    2.99    0.55 
   8  -3  -2    3.50    0.75 
   8   3  -2    3.36    0.33 
   8   3  -2    5.92    0.70 
   8   3  -2    3.92    0.45 
   7  -3  -2   41.14    1.61 
   7  -3  -2   40.11    1.65 
   7  -3  -2   41.00    1.93 
   7   3  -2   39.94    1.47 
   7   3  -2   42.00    1.57 
   7   3  -2   37.91    1.24 
   6  -3  -2    7.85    0.73 
   6  -3  -2    9.66    0.76 
   6  -3  -2    9.97    1.00 
   6   3  -2    8.41    0.66 
   6   3  -2    9.11    0.68 
   6   3  -2    8.01    0.38 
   5  -3  -2    3.22    0.43 
   5  -3  -2    3.20    0.43 
   5  -3  -2    3.39    0.64 
   5   3  -2    3.38    0.47 
   5   3  -2    3.26    0.44 
   5   3  -2    2.99    0.25 
  -5   3   2    2.95    0.49 
   4  -3  -2    7.98    0.86 
   4  -3  -2    8.47    0.61 
   4  -3  -2    7.76    0.59 
   4   3  -2    6.90    0.68 
   4   3  -2    7.65    0.64 
   4   3  -2    7.93    0.37 
  -4   3   2    7.22    0.77 
   3  -3  -2   16.95    1.12 
   3  -3  -2   16.70    0.74 
   3  -3  -2   16.28    0.72 
  -3   3   2   16.17    1.00 
   3   3  -2   15.43    0.61 
   3   3  -2   15.49    0.85 
   3   3  -2   16.39    0.91 
   3   3  -2   16.42    0.63 
   2  -3  -2    9.75    0.45 
   2  -3  -2   10.90    0.48 
   2  -3  -2   10.44    0.92 
  -2  -3   2   11.61    0.81 
   2   3  -2    9.53    0.54 
   2   3  -2    9.11    0.85 
  -2   3   2   10.96    0.83 
   2   3  -2   10.17    0.77 
  -1  -3   2    5.70    0.69 
   1   3  -2    5.69    0.59 
  -1   3   2    4.28    0.55 
  -1   3   2    5.76    0.69 
   1   3  -2    4.90    0.46 
   0  -3   2   26.77    1.29 
   0   3  -2   23.89    1.10 
   0   3   2   24.38    1.22 
   0   3  -2   24.05    1.01 
   0   3   2   24.41    1.02 
   0   3   2   25.60    1.24 
   1  -3   2   20.18    1.16 
   1   3   2   18.84    1.05 
   1   3   2   20.16    1.11 
   1   3   2   20.70    0.89 
  -1   3  -2   18.73    0.97 
  -1   3  -2   20.38    0.95 
   2  -3   2   31.66    1.49 
   2   3   2   31.95    1.39 
   2   3   2   32.06    1.21 
  -2   3  -2   31.19    1.32 
  -2   3  -2   29.96    1.28 
   2   3   2   32.04    1.44 
   3  -3   2   23.58    0.81 
   3  -3   2   23.82    0.80 
   3  -3   2   23.22    1.31 
  -3   3  -2   24.21    1.15 
   3   3   2   20.63    1.20 
  -3   3  -2   22.47    1.10 
   3   3   2   24.45    1.16 
   3   3   2   23.44    0.99 
   4  -3   2   22.68    1.33 
   4  -3   2   23.52    0.93 
   4  -3   2   23.96    0.94 
   4   3   2   24.01    1.26 
  -4   3  -2   21.55    1.11 
  -4   3  -2   22.18    1.18 
   4   3   2   23.36    1.15 
   4   3   2   24.64    1.02 
   5  -3   2   44.72    1.56 
   5  -3   2   43.56    1.95 
   5   3   2   43.38    1.79 
  -5   3  -2   41.06    1.77 
   5   3   2   43.33    1.66 
   5   3   2   42.04    1.54 
  -5   3  -2   42.41    1.68 
   6  -3   2    2.24    0.52 
   6  -3   2    2.64    0.53 
  -6   3  -2    2.45    0.79 
   6   3   2    2.86    0.48 
   6   3   2    2.92    0.44 
  -6   3  -2    2.80    0.45 
   6   3   2    3.56    0.59 
   7  -3   2    6.57    0.69 
   7  -3   2    4.23    0.73 
  -7   3  -2    5.45    0.61 
   7   3   2    6.37    0.67 
   7   3   2    6.04    0.68 
   7   3   2    5.80    0.72 
   8  -3   2    0.55    0.59 
   8  -3   2    2.00    0.62 
   8   3   2    2.12    0.48 
  -8   3  -2    2.17    0.55 
   8   3   2    1.28    0.55 
   8   3   2    2.10    0.50 
   9  -3   2    7.89    1.08 
   9   3   2    7.53    0.75 
   9   3   2    7.36    0.78 
 -10  -3  -2   11.99    1.37 
  10  -3   2   10.31    1.14 
  10  -3   2   10.70    1.20 
  10   3   2   10.12    0.95 
  10   3   2   10.15    0.84 
  11  -3   2    6.82    1.12 
  11   3   2    4.76    0.90 
  11   3   2    5.99    0.67 
  12  -3   2    3.74    1.11 
  12   3   2    1.00    0.93 
  12   3   2    3.75    0.60 
  13  -3   2    0.81    1.09 
  13   3   2    1.17    0.57 
  13   3   2    0.94    0.56 
  11  -4  -2    8.85    1.50 
  11  -4  -2    4.52    1.10 
  11   4  -2    4.18    0.69 
  10  -4  -2    1.54    1.20 
  10  -4  -2    2.95    1.19 
  10  -4  -2    2.13    0.89 
  10   4  -2    2.38    0.64 
   9  -4  -2   11.07    1.12 
   9  -4  -2    8.18    1.20 
   9   4  -2   13.83    1.03 
   8  -4  -2    2.14    0.91 
   8  -4  -2    3.67    0.73 
   8  -4  -2    4.40    0.78 
   8   4  -2    2.66    0.59 
   8   4  -2    3.60    0.71 
   7  -4  -2   17.98    1.74 
   7  -4  -2   18.50    1.20 
   7  -4  -2   16.62    1.15 
   7   4  -2   18.71    1.18 
   7   4  -2   20.02    1.33 
   7   4  -2   16.93    0.88 
   6  -4  -2    4.70    0.93 
   6  -4  -2    6.04    0.60 
   6  -4  -2    4.51    0.56 
   6   4  -2    4.29    0.80 
   6   4  -2    6.02    0.59 
   6   4  -2    5.80    0.73 
   5  -4  -2    5.19    0.55 
   5  -4  -2    6.33    0.59 
   5  -4  -2    5.08    0.95 
   5   4  -2    4.11    0.69 
   5   4  -2    4.54    0.86 
   5   4  -2    5.70    0.57 
   4  -4  -2    1.15    0.76 
   4   4  -2    2.61    0.61 
   4   4  -2    1.65    0.67 
   3  -4  -2    0.45    0.68 
   3   4  -2    0.44    0.53 
   3   4  -2    0.56    0.48 
  -3   4   2    0.56    0.63 
   2   4  -2    4.01    0.61 
   2   4  -2    3.72    0.70 
  -2   4   2    3.81    0.71 
  -2   4   2    2.52    0.74 
  -1   4   2    2.50    0.72 
   1   4  -2    3.13    0.69 
  -1   4   2    3.49    0.70 
   1   4  -2    3.02    0.60 
   0  -4   2   18.41    1.45 
   0   4   2   17.28    1.35 
   0   4   2   20.35    1.45 
   0   4  -2   18.91    1.24 
   1  -4   2    1.45    0.65 
   1   4   2    0.93    0.63 
   1   4   2    1.16    0.66 
  -1   4  -2    0.81    0.51 
   2  -4   2    8.56    1.04 
   2   4   2    8.79    0.98 
  -2   4  -2    7.53    0.79 
   2   4   2    9.26    0.85 
   2   4   2    9.60    1.00 
   3  -4   2    5.02    0.87 
  -3   4  -2    6.35    0.83 
   3   4   2    6.77    0.89 
   3   4   2    6.59    0.64 
   3   4   2    6.89    0.84 
   4  -4   2    7.63    1.07 
   4   4   2    4.38    0.71 
   4   4   2    5.95    0.95 
   4   4   2    6.72    0.67 
   5  -4   2   47.25    2.49 
   5   4   2   47.21    1.87 
   5   4   2   46.26    2.31 
   5   4   2   49.15    2.03 
   6  -4   2   47.66    2.61 
   6  -4   2   48.74    1.88 
   6   4   2   53.15    2.05 
   6   4   2   55.88    2.17 
   6   4   2   55.71    2.50 
   7  -4   2   15.40    1.78 
   7  -4   2   13.06    1.03 
   7   4   2   13.14    1.32 
   7   4   2   14.58    1.28 
   7   4   2   11.80    1.20 
   8  -4   2    4.08    0.74 
   8  -4   2    4.44    1.20 
   8   4   2    2.47    1.22 
   8   4   2    6.19    0.85 
   9  -4   2    4.00    0.87 
   9  -4   2    2.52    1.21 
   9   4   2    2.98    0.74 
   3   5  -2    1.09    0.93 
  -3   5   2   -0.94    1.12 
  -2   5   2    1.96    1.21 
   2   5  -2    1.74    0.98 
  -1   5   2    6.77    1.29 
   1   5  -2    5.45    1.12 
   0   5   2    0.95    1.05 
   0   5  -2   -0.66    0.98 
  -1   5  -2   10.77    1.39 
   1   5   2   11.25    1.35 
  18   0  -3   -0.48    0.86 
 -17   0   3   -0.95    0.52 
  17   0  -3    0.03    0.73 
  16   0  -3   -0.42    1.03 
 -16   0   3    0.27    0.44 
  15   0  -3   -0.34    0.74 
 -15   0   3    0.01    0.31 
  15   0  -3    0.34    0.50 
  14   0  -3    0.45    0.62 
  14   0  -3   -0.03    0.41 
 -14   0   3    0.38    0.24 
 -13   0   3   -0.48    0.18 
  13   0  -3   -0.39    0.46 
  13   0  -3    0.18    0.35 
 -12   0   3    0.17    0.15 
  12   0  -3   -0.09    0.42 
  12   0  -3   -0.30    0.27 
 -11   0   3    0.08    0.13 
  11   0  -3   -0.06    0.25 
  11   0  -3    0.68    0.35 
  10   0  -3    0.15    0.21 
 -10   0   3    0.05    0.11 
 -10   0   3   -0.05    0.11 
  10   0  -3    0.07    0.32 
  -9   0   3    0.06    0.09 
   9   0  -3   -0.16    0.16 
   9   0  -3    0.06    0.21 
  -9   0   3   -0.09    0.10 
  -8   0   3   -0.11    0.08 
   8   0  -3   -0.04    0.13 
  -8   0   3   -0.07    0.08 
   7   0  -3    0.18    0.14 
  -7   0   3    0.00    0.06 
  -7   0   3    0.03    0.07 
  -6   0   3   -0.26    0.05 
  -6   0   3   -0.31    0.06 
   6   0  -3   -0.43    0.10 
  -5   0   3   -0.11    0.05 
   5   0  -3   -0.05    0.08 
  -4   0   3   -0.06    0.05 
   4   0  -3   -0.01    0.09 
  -3   0   3   -0.16    0.06 
   2   0  -3   -0.16    0.07 
   2   0  -3   -0.17    0.04 
  -2   0   3   -0.09    0.04 
   1   0  -3   -0.07    0.08 
   1   0  -3   -0.14    0.04 
  -1   0   3   -0.26    0.05 
   0   0  -3   -0.16    0.10 
   0   0   3   -0.24    0.04 
   0   0  -3   -0.30    0.03 
   0   0   3   -0.24    0.08 
   1   0   3   -0.39    0.07 
  -1   0  -3   -0.49    0.09 
   1   0   3   -0.42    0.04 
  -1   0  -3   -0.39    0.05 
   2   0   3   -0.02    0.09 
  -2   0  -3   -0.02    0.12 
  -2   0  -3    0.03    0.06 
   2   0   3   -0.02    0.05 
  -3   0  -3    0.15    0.15 
  -3   0  -3    0.08    0.07 
   3   0   3   -0.04    0.07 
   3   0   3   -0.03    0.13 
  -4   0  -3   -0.11    0.08 
  -4   0  -3   -0.26    0.16 
   4   0   3   -0.18    0.08 
   4   0   3   -0.18    0.08 
   4   0   3   -0.27    0.16 
   5   0   3   -0.16    0.17 
  -5   0  -3    0.11    0.10 
  -5   0  -3    0.00    0.18 
   5   0   3   -0.09    0.08 
   5   0   3   -0.02    0.09 
  -6   0  -3    0.34    0.13 
   6   0   3   -0.24    0.11 
  -6   0  -3   -0.01    0.22 
   6   0   3   -0.12    0.11 
   6   0   3    0.07    0.22 
   7   0   3    0.07    0.14 
   7   0   3    0.02    0.14 
  -7   0  -3    0.12    0.28 
  -7   0  -3    0.15    0.13 
   8   0   3    0.05    0.27 
   8   0   3    0.25    0.20 
  -8   0  -3    0.08    0.31 
   8   0   3    0.03    0.17 
  -8   0  -3    0.12    0.15 
  -9   0  -3    0.03    0.35 
   9   0   3    0.27    0.21 
   9   0   3    0.23    0.35 
  -9   0  -3    0.08    0.18 
   9   0   3    0.01    0.21 
  10   0   3   -0.09    0.24 
  10   0   3    0.43    0.44 
 -10   0  -3    0.36    0.42 
 -10   0  -3   -0.17    0.22 
  10   0   3   -0.36    0.23 
 -11   0  -3    0.04    0.30 
  11   0   3    0.25    0.30 
  11   0   3    0.41    0.48 
  12   0   3    0.15    0.64 
  12   0   3   -0.43    0.35 
 -13   0  -3   -0.23    0.63 
  13   0   3    0.55    0.47 
  14   0   3    0.12    0.60 
  15   0   3    0.06    0.72 
  17  -1  -3    2.86    0.95 
  17   1  -3    2.39    0.73 
 -16  -1   3    5.56    0.69 
  16  -1  -3    5.95    0.95 
 -16   1   3    4.41    0.56 
  16   1  -3    6.45    0.73 
 -15  -1   3    4.71    0.57 
  15  -1  -3    4.35    0.75 
  15   1  -3    4.83    0.86 
  15   1  -3    5.49    0.63 
 -15   1   3    4.39    0.58 
 -14  -1   3   10.22    0.71 
  14  -1  -3    9.50    1.06 
  14  -1  -3    7.58    1.35 
  14   1  -3    9.22    1.07 
  14   1  -3   10.56    0.80 
 -14   1   3    9.91    0.73 
 -14   1   3    8.74    0.66 
 -13  -1   3   18.99    0.85 
  13  -1  -3   18.91    1.20 
  13   1  -3   20.06    1.16 
 -13   1   3   18.09    0.92 
 -13   1   3   18.30    0.83 
  13   1  -3   19.47    0.91 
 -12  -1   3   31.32    1.16 
  12  -1  -3   31.31    1.48 
 -12   1   3   32.87    1.24 
 -12   1   3   32.20    1.16 
  12   1  -3   32.86    1.20 
  12   1  -3   33.84    1.44 
  11  -1  -3   26.01    1.30 
  11  -1  -3   25.78    1.25 
 -11  -1   3   24.67    0.94 
  11   1  -3   28.35    1.19 
  11   1  -3   26.06    0.97 
 -11   1   3   26.35    0.98 
 -11   1   3   25.28    1.03 
  11   1  -3   25.87    0.91 
 -10  -1   3   34.48    1.16 
  10  -1  -3   35.76    1.45 
  10  -1  -3   36.31    1.49 
  10   1  -3   35.58    1.16 
 -10   1   3   34.96    1.27 
 -10   1   3   34.48    1.20 
  10   1  -3   33.72    1.11 
  10   1  -3   35.41    1.33 
  -9  -1   3   51.86    1.58 
   9  -1  -3   51.44    1.88 
   9  -1  -3   49.55    1.83 
   9   1  -3   51.27    1.53 
   9   1  -3   52.09    1.55 
  -9   1   3   52.25    1.72 
   8  -1  -3    2.10    0.35 
  -8  -1   3    2.11    0.21 
   8  -1  -3    2.07    0.33 
   8   1  -3    2.52    0.20 
   8   1  -3    2.07    0.18 
  -8   1   3    2.10    0.26 
  -7  -1   3    0.17    0.09 
   7  -1  -3    0.06    0.19 
   7  -1  -3   -0.16    0.20 
   7   1  -3    0.05    0.07 
   7   1  -3    0.08    0.07 
  -7   1   3    0.28    0.15 
   6  -1  -3    5.26    0.45 
  -6  -1   3    4.71    0.25 
   6   1  -3    4.48    0.20 
  -6   1   3    5.09    0.38 
  -5  -1   3   12.92    0.46 
   5  -1  -3   13.62    0.68 
  -5   1   3   13.21    0.62 
   5   1  -3   13.12    0.42 
   4  -1  -3   23.00    0.92 
   4   1  -3   20.04    0.72 
  -4   1   3   24.63    0.91 
   4   1  -3   25.02    0.69 
   3  -1  -3   42.22    1.37 
   3  -1  -3   41.68    1.44 
  -3  -1   3   43.60    1.24 
  -3   1   3   41.68    1.42 
   3   1  -3   43.89    1.22 
   2  -1  -3  119.36    3.40 
   2  -1  -3  120.90    3.48 
  -2  -1   3  110.81    3.31 
  -2   1   3  115.92    3.47 
   2   1  -3  121.16    3.28 
  -2   1   3  121.33    3.41 
  -1  -1   3    3.44    0.22 
   1  -1  -3    3.69    0.28 
  -1   1   3    3.38    0.30 
   1   1  -3    3.02    0.18 
  -1   1   3    3.44    0.30 
   1   1  -3    3.49    0.20 
  -1   1   3    3.38    0.26 
   0  -1   3  129.24    3.72 
   0  -1   3  132.84    3.65 
   0  -1  -3  134.97    3.75 
   0   1   3  125.56    3.76 
   0   1  -3  132.86    3.71 
   0   1   3  135.98    3.76 
   0   1  -3  129.40    3.68 
   1  -1   3    6.86    0.34 
   1  -1   3    6.30    0.35 
  -1  -1  -3    6.19    0.37 
  -1  -1  -3    6.49    0.36 
   1   1   3    6.93    0.38 
  -1   1  -3    6.86    0.31 
  -1   1  -3    6.69    0.38 
   1   1   3    6.81    0.37 
   2  -1   3    8.73    0.43 
  -2  -1  -3    8.91    0.43 
  -2  -1  -3    8.40    0.44 
   2  -1   3    8.08    0.42 
   2   1   3    9.53    0.45 
  -2   1  -3    8.36    0.47 
   2   1   3    8.93    0.43 
  -2   1  -3    8.24    0.37 
  -2   1  -3    8.80    0.39 
   3  -1   3   46.42    1.53 
  -3  -1  -3   48.84    1.54 
   3  -1   3   47.85    1.57 
  -3  -1  -3   46.60    1.51 
  -3   1  -3   47.52    1.47 
   3   1   3   47.84    1.54 
  -3   1  -3   46.14    1.59 
  -3   1  -3   48.02    1.45 
   3   1   3   49.48    1.50 
  -4  -1  -3   26.24    0.96 
   4  -1   3   27.09    1.04 
  -4  -1  -3   27.01    0.96 
   4  -1   3   24.88    0.98 
  -4   1  -3   26.89    0.92 
   4   1   3   27.42    1.00 
   4   1   3   25.90    0.91 
  -4   1  -3   25.29    1.05 
  -4   1  -3   26.78    0.90 
  -5  -1  -3    5.45    0.43 
  -5  -1  -3    5.47    0.38 
   5  -1   3    5.94    0.47 
   5  -1   3    5.53    0.43 
  -5   1  -3    5.43    0.49 
  -5   1  -3    5.94    0.34 
  -5   1  -3    5.76    0.36 
   5   1   3    5.74    0.36 
   5   1   3    5.79    0.46 
   6  -1   3    2.00    0.30 
  -6  -1  -3    2.00    0.31 
   6  -1   3    1.79    0.31 
  -6  -1  -3    2.23    0.30 
   6   1   3    2.20    0.33 
  -6   1  -3    2.23    0.40 
  -6   1  -3    2.58    0.28 
   6   1   3    2.70    0.28 
  -6   1  -3    2.57    0.27 
  -7  -1  -3   18.75    0.86 
   7  -1   3   18.48    0.97 
  -7  -1  -3   19.64    0.84 
   7  -1   3   18.55    0.90 
  -7   1  -3   19.69    1.04 
  -7   1  -3   19.65    0.79 
  -7   1  -3   20.05    0.77 
   7   1   3   19.85    0.76 
   7   1   3   19.28    0.93 
  -8  -1  -3   38.48    1.38 
   8  -1   3   36.64    1.55 
  -8  -1  -3   36.95    1.38 
   8  -1   3   39.16    1.49 
  -8   1  -3   35.78    1.57 
  -8   1  -3   37.94    1.32 
  -8   1  -3   39.45    1.29 
   8   1   3   37.78    1.27 
   8   1   3   35.04    1.45 
   9  -1   3   38.78    1.66 
   9  -1   3   38.16    1.55 
  -9  -1  -3   37.37    1.43 
  -9   1  -3   38.23    1.67 
   9   1   3   37.74    1.56 
   9   1   3   38.68    1.35 
  -9   1  -3   38.24    1.32 
   9   1   3   38.12    1.32 
 -10  -1  -3   16.75    0.92 
  10  -1   3   15.93    1.10 
  10   1   3   18.31    1.08 
 -10   1  -3   16.51    0.80 
  10   1   3   18.11    0.84 
 -10   1  -3   17.21    1.21 
  10   1   3   17.49    0.81 
  11  -1   3    3.71    0.55 
 -11  -1  -3    4.09    0.53 
  11   1   3    3.29    0.62 
 -11   1  -3    2.98    0.69 
  11   1   3    3.26    0.44 
  12  -1   3    4.99    0.68 
 -12  -1  -3    5.45    1.04 
  12  -1   3    4.88    0.87 
  12   1   3    5.02    0.85 
 -12   1  -3    6.47    0.66 
  12   1   3    5.35    0.58 
  12   1   3    4.37    0.50 
 -13  -1  -3    4.52    0.82 
  13  -1   3    3.50    0.73 
  13   1   3    5.28    0.64 
  13   1   3    4.56    0.59 
  14  -1   3    4.63    0.91 
  14   1   3    3.09    0.62 
  14   1   3    3.04    0.58 
  15  -1   3    2.91    0.91 
  15   1   3    2.93    0.70 
  15   1   3    4.47    0.79 
  16  -2  -3    0.06    0.90 
  16   2  -3   -0.24    0.58 
  16   2  -3    0.40    1.08 
 -15  -2   3   11.11    1.15 
  15  -2  -3    9.95    1.21 
  15   2  -3   10.90    0.81 
  15   2  -3   11.71    0.91 
  15   2  -3   15.60    1.55 
 -14  -2   3    7.50    0.74 
  14  -2  -3    7.06    1.00 
  14   2  -3    7.59    0.67 
  14   2  -3    8.03    0.65 
  14   2  -3    7.93    0.93 
  13  -2  -3    0.25    0.70 
  13  -2  -3    0.78    0.61 
 -13  -2   3    0.96    0.41 
 -13   2   3    0.08    0.42 
  13   2  -3    0.21    0.27 
  13   2  -3    0.41    0.52 
  13   2  -3    0.55    0.26 
 -13   2   3    0.22    0.43 
  12  -2  -3    3.30    0.72 
  12  -2  -3    1.84    0.68 
  12   2  -3    2.72    0.31 
  12   2  -3    2.50    0.29 
  11  -2  -3    2.29    0.98 
 -11  -2   3    2.20    0.37 
  11   2  -3    2.22    0.26 
 -11   2   3    2.39    0.44 
  11   2  -3    2.99    0.33 
  11   2  -3    2.88    0.43 
 -10  -2   3   27.16    1.09 
  10  -2  -3   28.38    1.41 
  10  -2  -3   27.07    1.49 
 -10   2   3   30.69    1.32 
  10   2  -3   30.79    1.15 
  10   2  -3   28.15    0.96 
  10   2  -3   29.32    0.95 
   9  -2  -3   16.25    1.11 
   9  -2  -3   15.30    1.01 
  -9  -2   3   15.47    0.75 
   9   2  -3   15.89    0.62 
  -9   2   3   17.78    0.95 
   9   2  -3   16.62    0.71 
   8  -2  -3   30.24    1.43 
   8  -2  -3   30.23    1.33 
  -8   2   3   30.96    1.28 
   8   2  -3   29.11    0.99 
   8   2  -3   29.26    1.06 
   7  -2  -3   33.87    1.52 
   7  -2  -3   34.53    1.42 
  -7   2   3   35.31    1.41 
   7   2  -3   35.25    1.14 
   7   2  -3   35.94    1.20 
   6  -2  -3    2.34    0.39 
   6  -2  -3    3.32    0.43 
   6   2  -3    3.27    0.32 
  -6   2   3    3.88    0.47 
   6   2  -3    3.68    0.33 
   5  -2  -3   29.14    1.16 
   5  -2  -3   29.36    1.29 
   5  -2  -3   28.40    1.13 
   5   2  -3   28.77    1.01 
  -5   2   3   28.29    1.20 
   5   2  -3   28.41    1.00 
   4  -2  -3   53.05    1.75 
   4  -2  -3   52.44    1.75 
   4  -2  -3   53.12    1.93 
  -4   2   3   53.66    1.92 
   4   2  -3   52.13    1.65 
   4   2  -3   51.84    1.67 
   3  -2  -3    0.74    0.22 
   3  -2  -3    0.31    0.23 
  -3  -2   3    0.87    0.23 
   3  -2  -3    0.72    0.21 
  -3   2   3    0.41    0.22 
   3   2  -3    0.82    0.17 
  -2  -2   3   34.00    1.22 
   2  -2  -3   32.02    1.15 
   2  -2  -3   34.31    1.17 
   2  -2  -3   33.51    1.35 
  -2   2   3   34.27    1.35 
   2   2  -3   33.97    1.15 
  -1  -2   3   19.68    0.85 
   1  -2  -3   19.92    0.75 
  -1   2   3   18.27    0.93 
  -1   2   3   19.40    0.89 
   1   2  -3   19.38    0.76 
  -1   2   3   19.22    0.79 
   1   2  -3   18.77    0.67 
   0  -2  -3  129.78    3.60 
   0  -2   3  123.34    3.77 
   0   2  -3  126.35    3.68 
   0   2   3  131.77    3.71 
   0   2   3  126.44    3.80 
   0   2   3  119.28    3.84 
   0   2  -3  126.01    3.63 
  -1  -2  -3    5.65    0.32 
   1  -2   3    5.23    0.25 
   1  -2   3    4.78    0.48 
   1   2   3    5.14    0.49 
   1   2   3    4.93    0.50 
   1   2   3    5.67    0.41 
  -1   2  -3    5.62    0.42 
  -1   2  -3    4.60    0.38 
   2  -2   3  202.02    5.70 
   2  -2   3  197.73    5.92 
  -2  -2  -3  212.04    5.70 
   2   2   3  209.08    5.88 
  -2   2  -3  204.38    5.81 
  -2   2  -3  197.97    5.84 
   2   2   3  205.91    5.79 
   2   2   3  199.75    5.96 
   3  -2   3   18.92    0.94 
   3  -2   3   18.71    0.78 
   3   2   3   18.19    0.84 
   3   2   3   19.59    0.81 
  -3   2  -3   18.20    1.03 
  -3   2  -3   18.84    0.90 
   4  -2   3   13.35    0.83 
  -4  -2  -3   13.40    0.76 
   4  -2   3   14.01    0.71 
   4   2   3   13.82    0.71 
   4   2   3   13.46    0.68 
  -4   2  -3   14.23    0.68 
  -4   2  -3   14.27    0.81 
   5  -2   3   29.08    1.32 
  -5  -2  -3   29.50    1.23 
   5  -2   3   30.89    1.22 
   5   2   3   31.51    1.18 
  -5   2  -3   29.17    1.10 
  -5   2  -3   28.80    1.31 
   5   2   3   31.35    1.15 
  -5   2  -3   30.49    1.15 
   6  -2   3   56.99    2.12 
  -6  -2  -3   56.99    2.00 
   6  -2   3   54.56    2.00 
   6   2   3   56.48    1.92 
  -6   2  -3   56.59    2.12 
  -6   2  -3   58.12    1.91 
   6   2   3   58.14    1.88 
  -6   2  -3   56.61    1.85 
   7  -2   3   31.34    1.46 
   7  -2   3   32.09    1.38 
  -7  -2  -3   30.26    1.35 
  -7   2  -3   32.21    1.50 
  -7   2  -3   32.38    1.20 
  -7   2  -3   31.94    1.24 
   7   2   3   32.68    1.41 
   7   2   3   32.44    1.21 
  -8  -2  -3    1.82    0.46 
   8  -2   3    1.27    0.51 
   8  -2   3    1.87    0.49 
  -8   2  -3    1.02    0.52 
   8   2   3    1.76    0.43 
   8   2   3    1.51    0.30 
   9  -2   3    5.69    0.73 
   9  -2   3    7.17    0.83 
  -9  -2  -3    7.55    0.83 
   9   2   3    6.52    0.58 
  -9   2  -3    6.62    0.81 
   9   2   3    7.30    0.76 
  10  -2   3    2.42    0.77 
  10  -2   3    2.35    0.59 
 -10  -2  -3    1.60    0.65 
  10   2   3    1.86    0.36 
  10   2   3    2.68    0.56 
 -10   2  -3    1.39    0.57 
  11  -2   3   14.35    1.35 
 -11  -2  -3   12.73    1.32 
  11  -2   3   14.45    1.35 
  11   2   3   12.90    0.79 
  11   2   3   14.80    1.17 
  11   2   3   12.15    0.81 
  12  -2   3    2.74    0.86 
 -12  -2  -3    1.93    0.77 
  12   2   3    1.90    0.46 
  12   2   3    1.65    0.42 
  12   2   3    2.91    0.82 
  13  -2   3    7.56    1.10 
  13   2   3    8.84    0.93 
  13   2   3    9.05    0.89 
  14  -2   3    0.39    0.86 
  14   2   3    0.05    0.58 
  14   2   3    0.59    0.56 
  14  -3  -3    4.21    1.16 
  14   3  -3    7.66    0.77 
  13  -3  -3    0.35    0.92 
  13   3  -3   -0.42    0.33 
  13   3  -3    0.54    0.32 
  12  -3  -3    2.28    0.86 
  12   3  -3    1.14    0.27 
  12   3  -3   -0.15    0.49 
  12   3  -3    1.87    0.37 
  12   3  -3    0.85    0.53 
  11  -3  -3    1.44    0.80 
  11  -3  -3    0.66    0.76 
  11   3  -3    0.14    0.41 
  11   3  -3    0.08    0.27 
  11   3  -3    0.39    0.44 
  10  -3  -3   30.74    1.88 
  10   3  -3   33.86    1.22 
  10   3  -3   34.87    1.25 
  10   3  -3   32.34    1.37 
   9  -3  -3   11.98    1.15 
   9  -3  -3   10.92    1.25 
   9  -3  -3    9.50    1.05 
   9   3  -3   11.14    0.59 
   9   3  -3   10.13    0.77 
   9   3  -3   11.06    0.67 
   8  -3  -3   48.43    2.20 
   8  -3  -3   48.43    1.96 
   8  -3  -3   47.92    1.88 
   8   3  -3   47.77    1.70 
   8   3  -3   47.96    1.63 
   8   3  -3   46.93    1.45 
   7  -3  -3    0.64    0.40 
   7  -3  -3    1.06    0.57 
   7  -3  -3    0.72    0.44 
   7   3  -3    1.02    0.33 
   7   3  -3    1.13    0.33 
   6  -3  -3    2.69    0.60 
   6  -3  -3    2.79    0.47 
   6  -3  -3    3.28    0.47 
   6   3  -3    2.74    0.41 
   6   3  -3    2.21    0.36 
   5  -3  -3    4.35    0.62 
   5  -3  -3    5.49    0.55 
   5  -3  -3    5.52    0.64 
   5   3  -3    5.46    0.54 
   5   3  -3    5.77    0.60 
  -5   3   3    5.26    0.64 
   4  -3  -3   22.51    0.98 
   4  -3  -3   21.76    0.99 
   4  -3  -3   22.24    1.31 
  -4   3   3   24.36    1.25 
   4   3  -3   24.26    1.02 
   4   3  -3   22.54    0.71 
   4   3  -3   21.69    1.05 
   4   3  -3   21.54    0.72 
   3  -3  -3   62.09    1.96 
   3  -3  -3   61.50    2.37 
   3  -3  -3   63.35    1.96 
  -3   3   3   59.94    2.28 
   3   3  -3   60.01    1.82 
   3   3  -3   60.77    2.12 
   3   3  -3   61.15    2.06 
   2  -3  -3   45.77    1.44 
  -2  -3   3   45.74    1.75 
   2  -3  -3   44.89    1.44 
   2   3  -3   44.51    1.45 
   2   3  -3   43.03    1.72 
  -2   3   3   43.59    1.81 
  -2   3   3   47.23    1.87 
  -1  -3   3    8.84    0.78 
   1   3  -3    8.03    0.55 
   1   3  -3    8.91    0.64 
  -1   3   3    7.96    0.77 
  -1   3   3    9.40    0.81 
   0  -3   3    8.76    0.80 
   0   3   3    8.11    0.61 
   0   3   3    7.69    0.78 
   0   3  -3    8.41    0.60 
   0   3   3    8.49    0.78 
   0   3  -3    8.70    0.63 
   1  -3   3   14.38    1.00 
   1   3   3   14.04    0.77 
  -1   3  -3   14.18    0.82 
   1   3   3   13.06    0.93 
   1   3   3   16.75    1.02 
  -1   3  -3   12.88    0.79 
   2  -3   3    6.29    0.72 
   2   3   3    3.93    0.56 
   2   3   3    5.31    0.62 
  -2   3  -3    5.27    0.61 
   2   3   3    5.06    0.55 
  -2   3  -3    5.97    0.66 
   3  -3   3   35.02    1.64 
   3  -3   3   35.40    1.13 
   3  -3   3   35.08    1.12 
  -3   3  -3   37.90    1.46 
  -3   3  -3   33.45    1.49 
   3   3   3   37.13    1.38 
   3   3   3   35.47    1.59 
   3   3   3   36.95    1.52 
   4  -3   3  122.18    3.55 
   4  -3   3  121.52    4.03 
   4  -3   3  120.42    3.54 
   4   3   3  118.08    3.93 
   4   3   3  122.44    3.78 
  -4   3  -3  117.20    3.74 
   4   3   3  123.51    3.69 
  -4   3  -3  120.77    3.85 
   5  -3   3    6.11    0.65 
   5  -3   3    3.28    1.04 
  -5   3  -3    6.34    0.72 
   5   3   3    6.01    0.75 
  -5   3  -3    7.27    0.67 
   5   3   3    6.82    0.74 
   5   3   3    8.04    0.67 
   6  -3   3   10.53    0.84 
   6  -3   3    9.40    1.10 
  -6   3  -3    9.77    0.80 
   6   3   3    8.82    0.87 
   6   3   3   10.92    0.80 
  -6   3  -3    9.32    1.04 
   6   3   3   10.02    1.02 
   7  -3   3    1.92    0.53 
   7  -3   3    0.65    0.57 
  -7   3  -3    0.59    0.56 
  -7   3  -3    1.37    0.45 
   7   3   3    1.38    0.41 
   7   3   3    1.51    0.49 
   7   3   3    0.44    0.53 
  -7   3  -3    0.68    0.41 
   8  -3   3    7.46    0.84 
   8  -3   3    7.62    0.99 
   8   3   3    6.62    0.77 
   8   3   3    6.06    0.70 
  -8   3  -3    6.67    0.87 
   9  -3   3    5.48    0.96 
  -9  -3  -3    5.52    0.84 
   9   3   3    6.41    0.78 
   9   3   3    5.21    0.63 
  10  -3   3    2.82    0.94 
  10  -3   3    3.64    0.87 
  10   3   3    4.20    0.61 
  10   3   3    3.69    0.77 
  11  -3   3    4.02    1.01 
  11   3   3    3.26    0.59 
  11   3   3    4.56    0.99 
  12  -3   3    2.10    1.12 
  12   3   3    3.91    0.66 
  11  -4  -3    2.99    1.05 
  11  -4  -3   -0.04    1.10 
  11   4  -3    0.55    0.55 
  10  -4  -3    1.51    1.05 
  10  -4  -3   -2.12    0.96 
  10  -4  -3    1.13    0.86 
  10   4  -3    0.79    0.52 
   9  -4  -3    7.90    1.27 
   9  -4  -3    9.04    1.09 
   9  -4  -3    5.63    1.06 
   9   4  -3    8.35    1.29 
   8  -4  -3   16.09    1.38 
   8  -4  -3   13.93    1.22 
   8  -4  -3   14.29    1.50 
   8   4  -3   11.69    1.14 
   8   4  -3   14.39    1.09 
   7  -4  -3    2.30    0.65 
   7  -4  -3    1.57    0.58 
   7  -4  -3    2.66    0.83 
   7   4  -3    3.08    0.59 
   7   4  -3    2.20    0.56 
   7   4  -3    2.97    0.36 
   6  -4  -3   22.98    1.22 
   6  -4  -3   22.96    1.23 
   6  -4  -3   24.94    1.87 
   6   4  -3   23.65    1.31 
   6   4  -3   23.40    0.91 
   6   4  -3   23.06    1.31 
   5  -4  -3    3.92    0.46 
   5  -4  -3    2.02    0.77 
   5  -4  -3    3.70    0.44 
   5   4  -3    3.33    0.62 
   5   4  -3    3.33    0.64 
   4  -4  -3    7.38    1.07 
   4   4  -3    6.02    0.68 
   4   4  -3    5.67    0.76 
  -3   4   3    1.04    0.68 
   3   4  -3    0.70    0.48 
  -2   4   3    1.80    0.70 
   2   4  -3    0.60    0.47 
  -2   4   3    0.58    0.59 
   2   4  -3   -0.13    0.57 
  -1  -4   3   13.30    1.24 
  -1   4   3   12.64    1.28 
  -1   4   3   13.71    1.33 
   1   4  -3   13.46    1.06 
   0  -4   3   -0.01    0.62 
   0   4   3    0.77    0.66 
   0   4  -3    0.86    0.50 
   0   4   3   -0.26    0.57 
   1  -4   3    3.47    0.80 
   1   4   3    3.05    0.71 
  -1   4  -3    3.52    0.60 
   1   4   3    3.80    0.60 
   1   4   3    2.73    0.78 
   2  -4   3    4.55    0.87 
   2   4   3    3.22    0.71 
  -2   4  -3    2.97    0.57 
   2   4   3    3.17    0.73 
   2   4   3    1.94    0.55 
   3  -4   3   17.29    1.58 
  -3   4  -3   14.84    1.22 
   3   4   3   14.22    1.47 
   3   4   3   12.81    1.23 
   3   4   3   14.72    1.08 
   4  -4   3    2.49    0.84 
   4   4   3    3.12    0.89 
   4   4   3    2.70    0.60 
   4   4   3    3.18    0.66 
   5  -4   3   24.38    1.95 
   5   4   3   31.12    1.95 
   5   4   3   23.42    1.44 
   5   4   3   25.86    1.51 
   6  -4   3   31.56    2.19 
   6   4   3   29.72    1.61 
   6   4   3   29.83    1.63 
   7  -4   3    0.26    0.85 
   7  -4   3    0.28    0.95 
   7   4   3    0.48    0.65 
   7   4   3    0.65    0.76 
   8  -4   3    5.78    1.22 
   8   4   3    4.28    0.79 
   9  -4   3    4.84    1.32 
   9   4   3    5.94    0.87 
   2   5  -3    1.27    0.97 
  -2   5   3   -0.31    1.02 
  -1   5   3    0.78    1.06 
   1   5  -3    0.74    1.00 
   0   5  -3    3.11    1.13 
   0   5   3    5.88    1.24 
  18   0  -4   18.16    1.70 
  17   0  -4   -0.23    0.67 
 -16   0   4   10.76    0.75 
  16   0  -4   12.05    1.14 
  15   0  -4    2.95    0.60 
  15   0  -4    2.65    0.79 
 -15   0   4    3.34    0.38 
  14   0  -4    3.65    0.73 
 -14   0   4    3.77    0.41 
  14   0  -4    3.20    0.55 
  13   0  -4   42.53    1.66 
  13   0  -4   44.16    1.88 
 -13   0   4   41.75    1.38 
  12   0  -4   80.93    2.71 
  12   0  -4   76.56    2.52 
 -12   0   4   75.15    2.28 
  11   0  -4    9.92    0.66 
 -11   0   4    9.58    0.44 
  11   0  -4   10.22    0.78 
 -11   0   4   10.69    0.48 
 -10   0   4   37.81    1.17 
 -10   0   4   38.02    1.21 
  10   0  -4   38.05    1.36 
  -9   0   4   11.29    0.43 
   9   0  -4   11.05    0.57 
  -9   0   4   11.17    0.46 
   8   0  -4   31.46    1.10 
  -8   0   4   32.01    1.01 
  -8   0   4   31.90    0.97 
  -7   0   4  112.44    3.16 
   7   0  -4  111.13    3.23 
  -7   0   4  111.29    3.11 
  -6   0   4  251.05    6.95 
   6   0  -4  253.12    7.00 
   5   0  -4  237.31    6.55 
  -5   0   4  236.36    6.53 
  -4   0   4   50.79    1.51 
  -3   0   4   81.64    2.38 
   3   0  -4   87.40    2.48 
  -3   0   4   85.83    2.43 
  -2   0   4   46.37    1.30 
   2   0  -4   46.42    1.33 
   2   0  -4   43.14    1.39 
  -2   0   4   45.86    1.38 
   1   0  -4  123.75    3.38 
   1   0  -4  122.16    3.46 
  -1   0   4  115.04    3.44 
  -1   0   4  123.42    3.36 
   0   0  -4  259.05    6.85 
   0   0   4  256.36    6.82 
   0   0   4  247.92    6.93 
   0   0  -4  232.99    6.93 
   1   0   4  105.37    3.10 
  -1   0  -4   98.30    3.09 
   1   0   4  113.05    2.98 
  -1   0  -4  107.60    3.00 
  -2   0  -4  125.99    3.74 
   2   0   4  125.35    3.73 
  -2   0  -4  131.08    3.62 
   2   0   4  130.57    3.60 
   3   0   4    3.44    0.24 
   3   0   4    3.79    0.36 
  -3   0  -4    3.44    0.23 
  -3   0  -4    3.88    0.39 
   4   0   4   81.27    2.37 
  -4   0  -4   81.44    2.38 
   4   0   4   80.58    2.54 
  -4   0  -4   78.81    2.55 
   4   0   4   83.41    2.40 
   5   0   4   80.75    2.36 
   5   0   4   78.27    2.54 
   5   0   4   82.15    2.40 
  -5   0  -4   77.09    2.36 
  -5   0  -4   79.49    2.55 
   6   0   4   17.86    1.03 
  -6   0  -4   19.61    0.76 
  -6   0  -4   19.36    0.96 
   6   0   4   20.96    0.77 
   6   0   4   19.88    0.80 
  -7   0  -4   78.33    2.64 
  -7   0  -4   81.46    2.43 
   7   0   4   80.41    2.47 
   7   0   4   80.54    2.43 
   7   0   4   77.94    2.65 
  -8   0  -4   84.81    2.59 
  -8   0  -4   84.99    2.84 
   8   0   4   84.12    2.65 
   8   0   4   85.43    2.60 
   8   0   4   83.57    2.84 
   9   0   4   37.65    1.66 
  -9   0  -4   38.66    1.64 
   9   0   4   38.76    1.40 
   9   0   4   38.98    1.44 
  -9   0  -4   37.34    1.36 
  10   0   4  115.17    3.69 
 -10   0  -4  120.00    3.90 
 -10   0  -4  122.91    3.66 
  10   0   4  124.98    4.00 
  10   0   4  122.59    3.75 
  11   0   4   51.09    1.91 
  11   0   4   50.71    1.84 
 -11   0  -4   49.49    2.29 
  11   0   4   50.97    2.18 
  12   0   4    2.23    0.51 
  12   0   4    2.20    0.87 
 -12   0  -4    2.00    0.48 
  13   0   4    5.08    0.70 
  14   0   4    6.47    0.84 
  15   0   4   19.88    1.72 
  17  -1  -4    0.00    0.86 
  17   1  -4   -0.52    0.66 
  16  -1  -4   -1.48    0.71 
 -16  -1   4   -0.93    0.42 
  16   1  -4    0.52    0.52 
  16   1  -4   -1.08    0.87 
 -16   1   4   -0.16    0.39 
 -16   1   4    0.62    0.42 
  15  -1  -4    5.72    0.87 
 -15  -1   4    6.22    0.69 
  15   1  -4    7.94    0.96 
  15   1  -4    6.49    0.66 
  14  -1  -4   19.59    1.32 
 -14  -1   4   19.46    0.91 
  14  -1  -4   18.56    1.43 
 -14   1   4   19.56    0.89 
 -14   1   4   19.59    0.98 
  14   1  -4   21.25    1.36 
  14   1  -4   20.05    0.99 
  13  -1  -4    4.93    0.67 
  13  -1  -4    5.62    0.73 
 -13  -1   4    5.99    0.51 
  13   1  -4    7.54    0.58 
 -13   1   4    6.78    0.60 
 -13   1   4    7.43    0.52 
  13   1  -4    8.29    0.90 
  12  -1  -4   13.97    1.01 
 -12  -1   4   12.98    0.63 
  12  -1  -4   15.04    1.07 
 -12   1   4   13.29    0.67 
 -12   1   4   12.97    0.73 
  12   1  -4   14.61    0.92 
  12   1  -4   14.33    0.69 
  11  -1  -4   20.12    1.13 
  11  -1  -4   23.50    1.22 
 -11  -1   4   20.52    0.81 
 -11   1   4   21.77    0.87 
  11   1  -4   22.98    0.85 
  11   1  -4   24.91    1.05 
 -11   1   4   21.79    0.94 
 -10  -1   4    2.01    0.21 
  10  -1  -4    1.97    0.40 
  10  -1  -4    1.48    0.40 
 -10   1   4    1.85    0.29 
  10   1  -4    1.61    0.22 
   9  -1  -4    8.34    0.66 
  -9  -1   4    7.45    0.36 
   9   1  -4    7.40    0.33 
   9   1  -4    7.91    0.37 
  -9   1   4    7.98    0.52 
   8  -1  -4    4.41    0.51 
  -8  -1   4    4.16    0.25 
   8   1  -4    4.62    0.24 
   8   1  -4    4.10    0.22 
  -8   1   4    4.92    0.40 
  -7  -1   4   33.01    1.01 
   7  -1  -4   33.15    1.29 
  -7   1   4   34.90    1.23 
   7   1  -4   33.01    0.96 
   6  -1  -4   51.34    1.76 
  -6   1   4   52.35    1.72 
   6   1  -4   51.09    1.43 
   5  -1  -4   12.61    0.65 
   5   1  -4   11.57    0.36 
  -5   1   4   12.44    0.61 
   4  -1  -4   51.60    1.67 
   4  -1  -4   53.13    1.73 
  -4   1   4   49.67    1.69 
   4   1  -4   52.37    1.46 
  -3  -1   4   96.71    2.63 
   3  -1  -4   95.75    2.81 
   3   1  -4   94.21    2.59 
  -3   1   4   89.76    2.84 
   2  -1  -4   11.93    0.56 
  -2  -1   4   12.68    0.45 
   2   1  -4   12.38    0.44 
  -2   1   4   12.02    0.54 
  -2   1   4   12.35    0.57 
  -2   1   4   12.06    0.59 
   2   1  -4   12.32    0.41 
   1  -1  -4   87.04    2.67 
   1  -1  -4   92.04    2.67 
  -1  -1   4   89.18    2.49 
  -1  -1   4   91.46    2.57 
   1   1  -4   90.33    2.53 
  -1   1   4   87.65    2.66 
   1   1  -4   92.77    2.58 
   1   1  -4   87.48    2.52 
   0  -1  -4   35.19    1.16 
   0  -1   4   32.61    1.08 
   0  -1   4   33.68    1.06 
   0  -1  -4   32.59    1.15 
   0   1   4   34.39    1.15 
   0   1  -4   34.33    1.12 
   0   1  -4   34.18    1.03 
   0   1  -4   33.11    1.04 
   0   1   4   33.75    1.16 
  -1  -1  -4   23.07    0.86 
   1  -1   4   22.50    0.82 
  -1  -1  -4   21.88    0.86 
   1  -1   4   22.02    0.81 
  -1   1  -4   22.08    0.76 
  -1   1  -4   23.29    0.75 
   1   1   4   23.08    0.84 
   1   1   4   23.16    0.86 
  -1   1  -4   24.23    0.87 
   2  -1   4   29.66    1.06 
   2  -1   4   28.53    1.03 
  -2  -1  -4   30.48    1.08 
  -2  -1  -4   30.32    1.07 
   2   1   4   30.15    1.04 
  -2   1  -4   31.23    0.97 
  -2   1  -4   29.38    0.98 
   2   1   4   30.78    1.09 
  -2   1  -4   30.26    1.12 
  -3  -1  -4   36.12    1.26 
   3  -1   4   35.17    1.24 
  -3  -1  -4   36.50    1.26 
   3  -1   4   35.35    1.28 
  -3   1  -4   37.35    1.16 
  -3   1  -4   37.43    1.35 
   3   1   4   37.52    1.29 
   3   1   4   36.21    1.20 
  -3   1  -4   35.75    1.17 
   4  -1   4    1.91    0.26 
  -4  -1  -4    1.80    0.26 
   4  -1   4    2.27    0.30 
  -4  -1  -4    1.78    0.28 
  -4   1  -4    2.01    0.24 
   4   1   4    1.48    0.20 
  -4   1  -4    2.27    0.23 
   4   1   4    2.15    0.32 
  -4   1  -4    2.15    0.36 
  -5  -1  -4   21.51    0.90 
  -5  -1  -4   18.58    0.92 
   5  -1   4   21.12    0.88 
   5  -1   4   18.93    0.91 
  -5   1  -4   20.28    0.80 
  -5   1  -4   20.15    0.77 
   5   1   4   21.02    0.91 
  -5   1  -4   19.97    1.00 
   5   1   4   20.93    0.78 
   6  -1   4   59.07    2.00 
  -6  -1  -4   58.54    1.96 
  -6  -1  -4   59.49    1.99 
   6  -1   4   61.26    2.08 
  -6   1  -4   60.74    1.86 
   6   1   4   58.21    2.04 
   6   1   4   59.42    1.86 
  -6   1  -4   62.95    2.17 
  -6   1  -4   59.70    1.89 
  -7  -1  -4   18.91    0.85 
  -7  -1  -4   16.62    0.89 
   7  -1   4   18.54    1.00 
   7  -1   4   18.73    0.91 
   7   1   4   16.77    0.94 
   7   1   4   17.37    0.74 
  -7   1  -4   18.58    0.74 
  -7   1  -4   17.54    1.04 
   8  -1   4   15.28    0.97 
  -8  -1  -4   15.29    0.86 
  -8  -1  -4   17.23    0.83 
   8  -1   4   14.78    0.88 
   8   1   4   15.66    0.96 
  -8   1  -4   15.07    0.68 
   8   1   4   15.62    0.70 
  -8   1  -4   14.87    0.97 
   9  -1   4   34.16    1.45 
  -9  -1  -4   33.56    1.37 
  -9  -1  -4   34.53    1.36 
  -9   1  -4   30.58    2.23 
   9   1   4   33.73    1.26 
   9   1   4   32.71    1.22 
  -9   1  -4   32.61    1.48 
   9   1   4   32.81    1.53 
  10  -1   4   11.74    0.92 
 -10  -1  -4   10.69    0.83 
 -10   1  -4   11.36    1.09 
  10   1   4   10.87    1.01 
  10   1   4   10.71    0.68 
  11  -1   4   -0.13    0.43 
 -11   1  -4    0.64    0.34 
 -11   1  -4    0.89    0.64 
  11   1   4    0.02    0.30 
  11   1   4   -0.20    0.30 
  11   1   4    0.08    0.62 
 -12  -1  -4   17.53    1.23 
  12  -1   4   20.20    1.33 
 -12   1  -4   20.14    1.49 
  12   1   4   19.65    1.09 
  12   1   4   18.59    1.03 
  12   1   4   16.84    1.52 
  13  -1   4    3.81    0.79 
  13   1   4    5.39    0.66 
  13   1   4    5.12    0.67 
  14  -1   4    1.88    0.86 
  14   1   4    0.98    0.61 
  14   1   4    1.24    0.60 
  15  -1   4    5.70    1.07 
  15   1   4    4.21    0.88 
  15   1   4    4.94    0.84 
  16  -2  -4    2.45    1.01 
  16   2  -4    3.64    1.08 
  15  -2  -4    9.78    1.18 
 -15  -2   4   12.84    1.07 
  15   2  -4   11.71    0.85 
  15   2  -4   12.04    1.15 
 -14  -2   4    0.28    0.41 
  14  -2  -4    0.52    0.69 
  14   2  -4    0.70    0.62 
  14   2  -4    0.20    0.30 
 -14   2   4    0.30    0.48 
  14   2  -4    1.00    0.34 
  13  -2  -4    7.75    0.99 
  13  -2  -4    5.79    0.86 
 -13  -2   4    5.16    0.53 
 -13   2   4    6.84    0.96 
  13   2  -4    7.14    0.75 
  13   2  -4    6.11    0.52 
  13   2  -4    5.77    0.49 
 -13   2   4    5.66    0.63 
  12  -2  -4    2.56    0.64 
  12  -2  -4    2.44    0.62 
 -12  -2   4    3.46    0.42 
  12   2  -4    2.82    0.49 
  12   2  -4    3.51    0.37 
  12   2  -4    3.13    0.31 
 -11  -2   4    0.60    0.27 
  11  -2  -4    0.41    0.49 
 -11   2   4    0.70    0.39 
  11   2  -4    0.44    0.30 
  11   2  -4    0.37    0.17 
  11   2  -4    0.77    0.18 
  10  -2  -4   58.55    2.25 
  10  -2  -4   57.50    2.31 
  10   2  -4   58.68    1.71 
  10   2  -4   58.42    1.82 
 -10   2   4   60.84    2.14 
  10   2  -4   58.14    1.73 
   9  -2  -4  114.44    3.88 
   9  -2  -4  123.72    3.83 
   9   2  -4  117.41    3.34 
  -9   2   4  119.67    3.74 
   9   2  -4  118.61    3.41 
   9   2  -4  118.39    3.30 
   8  -2  -4    1.72    0.45 
   8  -2  -4    2.14    0.45 
  -8   2   4    1.87    0.38 
   8   2  -4    2.29    0.25 
   8   2  -4    2.49    0.25 
   7  -2  -4    8.69    0.65 
   7  -2  -4    8.26    0.77 
  -7   2   4    7.43    0.64 
   7   2  -4    8.33    0.41 
   7   2  -4    7.74    0.40 
   6  -2  -4    3.79    0.43 
   6  -2  -4    3.58    0.52 
   6  -2  -4    3.41    0.42 
  -6   2   4    4.00    0.47 
   6   2  -4    3.30    0.27 
   6   2  -4    3.99    0.32 
   5  -2  -4    5.16    0.59 
   5  -2  -4    4.52    0.46 
   5  -2  -4    4.49    0.47 
   5   2  -4    4.68    0.31 
  -5   2   4    5.03    0.54 
   5   2  -4    5.19    0.37 
   4  -2  -4   94.51    2.83 
   4  -2  -4   91.31    3.00 
  -4   2   4   82.65    3.11 
   4   2  -4   94.02    2.65 
   4   2  -4   92.43    2.71 
   3  -2  -4  104.67    3.17 
  -3  -2   4  108.23    3.13 
   3  -2  -4  107.13    3.37 
   3   2  -4  101.72    3.04 
  -3   2   4  105.97    3.37 
   2  -2  -4   33.24    1.20 
  -2  -2   4   33.27    1.21 
  -2   2   4   33.02    1.31 
   2   2  -4   33.90    1.11 
   2   2  -4   33.81    1.03 
  -2   2   4   32.16    1.35 
  -2   2   4   33.19    1.22 
  -1  -2   4   45.57    1.56 
   1  -2  -4   46.06    1.50 
  -1   2   4   43.28    1.61 
   1   2  -4   46.14    1.46 
   1   2  -4   45.94    1.42 
  -1   2   4   43.75    1.68 
  -1   2   4   45.04    1.55 
   0  -2  -4    4.72    0.40 
   0  -2   4    4.77    0.45 
   0   2   4    4.67    0.47 
   0   2   4    5.31    0.42 
   0   2   4    4.48    0.49 
   0   2  -4    5.37    0.41 
   0   2  -4    4.84    0.35 
  -1  -2  -4   17.81    0.70 
   1  -2   4   17.14    0.60 
   1  -2   4   16.56    0.84 
   1   2   4   18.22    0.78 
  -1   2  -4   17.05    0.72 
   1   2   4   18.05    0.90 
   1   2   4   17.18    0.83 
  -1   2  -4   17.63    0.79 
  -2  -2  -4    1.04    0.20 
   2  -2   4    0.93    0.18 
   2  -2   4    0.80    0.28 
  -2  -2  -4    0.72    0.24 
   2   2   4    0.99    0.28 
  -2   2  -4    0.88    0.29 
  -2   2  -4    0.92    0.18 
   2   2   4    1.12    0.24 
  -3  -2  -4    1.94    0.36 
  -3  -2  -4    2.12    0.25 
   3  -2   4    3.06    0.44 
   3  -2   4    2.43    0.31 
  -3   2  -4    2.58    0.31 
  -3   2  -4    2.16    0.39 
   3   2   4    2.34    0.33 
   3   2   4    1.92    0.31 
  -4  -2  -4    0.97    0.29 
  -4  -2  -4    0.67    0.19 
   4  -2   4    0.93    0.29 
   4  -2   4    0.67    0.26 
  -4   2  -4    0.66    0.22 
  -4   2  -4    1.11    0.34 
   4   2   4    0.57    0.24 
   4   2   4    0.64    0.27 
  -4   2  -4    0.35    0.20 
   5  -2   4    4.04    0.47 
  -5  -2  -4    3.97    0.34 
   5  -2   4    3.51    0.48 
  -5  -2  -4    3.76    0.45 
  -5   2  -4    3.08    0.52 
  -5   2  -4    4.00    0.40 
   5   2   4    3.99    0.43 
   5   2   4    3.24    0.39 
  -5   2  -4    3.71    0.41 
  -6  -2  -4    3.42    0.33 
  -6  -2  -4    3.33    0.49 
   6  -2   4    3.68    0.56 
   6  -2   4    3.30    0.49 
  -6   2  -4    3.42    0.38 
   6   2   4    4.46    0.59 
  -6   2  -4    3.51    0.56 
  -6   2  -4    3.22    0.36 
   6   2   4    3.73    0.42 
  -7  -2  -4   15.29    0.97 
   7  -2   4   15.69    1.02 
   7  -2   4   15.62    1.05 
   7   2   4   16.58    0.79 
   7   2   4   16.66    0.96 
  -7   2  -4   12.57    0.77 
  -7   2  -4   16.49    1.11 
   8  -2   4   23.05    1.27 
   8  -2   4   21.76    1.26 
  -8  -2  -4   22.46    1.21 
   8   2   4   22.84    1.00 
   8   2   4   23.01    1.16 
  -8   2  -4   20.19    1.35 
   9  -2   4   10.53    1.04 
   9   2   4    9.19    0.69 
   9   2   4   11.51    0.97 
  -9   2  -4    9.13    0.98 
 -10  -2  -4    6.46    0.84 
  10  -2   4    6.69    0.89 
  10  -2   4    7.57    0.93 
  10   2   4    7.40    0.86 
  10   2   4    6.51    0.65 
 -10   2  -4    6.94    0.97 
 -11  -2  -4    1.71    0.84 
  11  -2   4    0.74    0.69 
 -11   2  -4    1.54    0.75 
  11   2   4    3.05    0.77 
  11   2   4    1.71    0.39 
  11   2   4    1.84    0.42 
  12  -2   4    2.72    0.83 
  12   2   4    2.07    0.49 
  12   2   4    2.38    0.50 
  13  -2   4    5.05    1.11 
  13   2   4    8.31    1.00 
  13   2   4    6.02    0.71 
  14  -3  -4   -0.68    1.07 
  14   3  -4    0.59    0.39 
  13  -3  -4    1.58    1.02 
  13   3  -4    3.93    0.37 
  13   3  -4    3.57    0.42 
  12  -3  -4    7.87    1.10 
  12   3  -4    7.02    0.58 
  12   3  -4    7.23    0.66 
  12   3  -4    6.91    0.48 
  12   3  -4    7.04    0.71 
  11  -3  -4    0.58    0.80 
  11  -3  -4    0.68    0.71 
  11   3  -4    0.05    0.27 
  11   3  -4    0.27    0.20 
  11   3  -4   -0.23    0.36 
  11   3  -4   -0.02    0.34 
  10  -3  -4   23.40    1.38 
  10  -3  -4   27.46    1.70 
  10   3  -4   22.08    0.92 
  10   3  -4   22.97    1.01 
  10   3  -4   22.97    0.92 
   9  -3  -4   21.25    1.40 
   9  -3  -4   23.63    1.60 
   9   3  -4   23.03    0.93 
   9   3  -4   24.37    0.81 
  -9   3   4   19.08    1.32 
   9   3  -4   22.62    0.96 
   8  -3  -4    0.17    0.59 
   8  -3  -4    0.57    0.48 
   8  -3  -4    0.76    0.52 
   8   3  -4    0.59    0.27 
   8   3  -4    0.30    0.26 
   7  -3  -4   38.14    1.85 
   7  -3  -4   36.82    1.56 
   7  -3  -4   37.03    1.60 
   7   3  -4   37.71    1.36 
   7   3  -4   35.89    1.32 
   6  -3  -4   14.18    0.91 
   6  -3  -4   13.52    1.54 
   6  -3  -4   13.77    0.92 
   6   3  -4   13.80    0.79 
   6   3  -4   14.05    0.73 
   5  -3  -4   31.95    1.32 
   5  -3  -4   28.17    1.56 
   5  -3  -4   31.17    1.30 
   5   3  -4   29.33    1.15 
   5   3  -4   30.62    1.24 
   4  -3  -4    0.45    0.33 
   4  -3  -4    0.75    0.40 
   4  -3  -4   -0.21    0.30 
   4   3  -4    0.08    0.24 
   4   3  -4    0.44    0.31 
  -4   3   4    0.35    0.36 
  -3  -3   4   19.36    1.02 
   3  -3  -4   19.34    0.90 
   3  -3  -4   21.33    0.91 
  -3   3   4   20.35    1.21 
  -3   3   4   20.01    1.15 
   3   3  -4   19.91    0.75 
   3   3  -4   18.92    0.88 
  -2  -3   4   36.23    1.48 
   2  -3  -4   35.46    1.25 
   2  -3  -4   34.23    1.23 
  -2   3   4   35.91    1.61 
   2   3  -4   33.45    1.20 
   2   3  -4   35.88    1.35 
  -2   3   4   35.90    1.57 
  -1  -3   4   21.63    1.12 
   1  -3  -4   19.27    0.76 
   1  -3  -4   19.84    0.75 
  -1   3   4   19.34    1.01 
  -1   3   4   20.60    1.18 
   1   3  -4   19.13    0.87 
   1   3  -4   19.76    0.91 
  -1   3   4   18.67    1.10 
   0  -3   4    3.54    0.52 
   0   3   4    3.13    0.54 
   0   3   4    2.52    0.46 
   0   3  -4    3.15    0.42 
   0   3  -4    2.89    0.41 
   0   3   4    2.73    0.50 
   1  -3   4    6.11    0.69 
  -1   3  -4    6.32    0.62 
  -1   3  -4    5.73    0.57 
   1   3   4    4.74    0.66 
   1   3   4    5.16    0.64 
   2  -3   4    2.84    0.57 
  -2   3  -4    2.03    0.35 
  -2   3  -4    2.43    0.46 
   2   3   4    2.82    0.52 
   2   3   4    1.75    0.44 
   3  -3   4    2.66    0.30 
   3  -3   4    2.74    0.57 
   3  -3   4    1.90    0.24 
   3   3   4    3.08    0.52 
   3   3   4    1.77    0.46 
  -3   3  -4    2.04    0.51 
   3   3   4    1.94    0.49 
  -3   3  -4    1.46    0.33 
   4  -3   4    6.56    0.55 
   4  -3   4    5.60    0.71 
  -4   3  -4    6.43    0.66 
   4   3   4    7.21    0.71 
  -4   3  -4    6.45    0.73 
   4   3   4    6.83    0.74 
   4   3   4    6.47    0.77 
   5  -3   4   28.86    1.57 
   5  -3   4   26.87    1.17 
   5   3   4   28.97    1.28 
  -5   3  -4   21.94    2.09 
   5   3   4   30.08    1.56 
   5   3   4   26.52    1.35 
  -5   3  -4   27.08    1.24 
   6  -3   4    1.63    0.55 
   6  -3   4    1.74    0.49 
  -6   3  -4    1.54    0.44 
   6   3   4    1.96    0.46 
  -6   3  -4    1.86    0.62 
   6   3   4    0.78    0.47 
   6   3   4    1.06    0.57 
  -6   3  -4    2.08    0.43 
   7  -3   4    0.97    0.54 
   7  -3   4    0.66    0.58 
  -7  -3  -4    0.23    0.60 
   7   3   4    0.79    0.45 
  -7   3  -4    0.20    0.50 
   7   3   4    1.06    0.50 
  -7   3  -4    1.12    0.70 
  -8  -3  -4    2.12    0.72 
   8  -3   4    3.09    0.69 
   8  -3   4    1.51    0.70 
   8   3   4    2.07    0.61 
  -8   3  -4    3.55    0.80 
   8   3   4    4.23    0.62 
   9  -3   4    6.08    0.96 
   9   3   4    7.47    0.80 
   9   3   4    5.96    0.88 
  -9   3  -4    4.79    0.96 
  10  -3   4    2.61    0.96 
  10  -3   4    0.46    0.84 
  10   3   4    1.63    0.55 
  10   3   4    0.13    0.81 
  11  -3   4    3.54    1.11 
  11   3   4    7.28    1.79 
  11   3   4    5.67    0.72 
  11  -4  -4    0.95    0.97 
  11  -4  -4    0.26    1.08 
  11   4  -4   -0.29    0.50 
  10  -4  -4   -1.18    1.00 
  10  -4  -4    0.80    0.87 
  10  -4  -4    1.09    1.05 
  10   4  -4    0.50    0.50 
   9  -4  -4    0.52    0.77 
   9  -4  -4    0.56    0.91 
   9   4  -4    0.78    0.51 
   8  -4  -4   12.32    1.39 
   8  -4  -4   10.25    1.26 
   8  -4  -4   11.83    1.23 
   8   4  -4   11.80    0.95 
   8   4  -4   11.68    1.04 
   7  -4  -4   23.80    1.36 
   7  -4  -4   24.27    1.47 
   7  -4  -4   23.55    1.98 
   7   4  -4   23.46    1.30 
   7   4  -4   23.90    1.23 
   7   4  -4   23.61    0.85 
   6  -4  -4   11.13    0.99 
   6  -4  -4   10.35    1.19 
   6   4  -4   12.70    1.04 
   6   4  -4   10.23    0.94 
   5  -4  -4   25.43    1.14 
   5  -4  -4   25.40    1.17 
   5   4  -4   25.13    1.37 
   5   4  -4   24.79    1.25 
  -5   4   4   23.03    1.62 
   4  -4  -4    0.14    0.28 
   4  -4  -4    0.35    0.29 
  -4   4   4    0.08    0.70 
   4   4  -4   -0.24    0.43 
   4   4  -4    0.76    0.52 
   3   4  -4   13.40    1.18 
  -3   4   4   11.99    1.27 
   3   4  -4   13.89    0.86 
   3   4  -4   14.57    1.02 
  -2  -4   4    2.15    0.60 
   2   4  -4    2.23    0.50 
  -2   4   4    2.83    0.73 
   2   4  -4    2.47    0.48 
  -1  -4   4    3.13    0.75 
  -1   4   4    2.74    0.75 
   1   4  -4    3.08    0.57 
  -1   4   4    1.08    1.00 
   1   4  -4    3.25    0.56 
   0  -4   4    0.92    0.63 
   0   4   4    0.23    0.74 
   0   4   4    0.81    0.62 
   0   4  -4    1.16    0.52 
   0   4  -4    1.18    0.49 
   1  -4   4    4.75    0.89 
  -1   4  -4    5.53    0.67 
   1   4   4    4.75    0.80 
   1   4   4    5.04    0.90 
  -1   4  -4    5.74    0.72 
   1   4   4    6.62    0.72 
   2  -4   4    1.91    0.78 
   2   4   4    1.35    0.54 
   2   4   4    1.73    0.63 
   2   4   4    0.33    0.87 
  -2   4  -4    0.77    0.46 
   3  -4   4    1.54    0.80 
   3   4   4    4.30    0.67 
  -3   4  -4    3.31    0.73 
   3   4   4    4.52    0.79 
   4  -4   4    0.58    0.77 
  -4   4  -4   -0.26    0.69 
   4   4   4    1.00    0.65 
   4   4   4    1.75    0.70 
   5  -4   4    8.42    1.26 
  -5   4  -4    9.24    1.06 
   5   4   4   10.01    0.95 
   5   4   4   11.51    1.25 
   6  -4   4    3.88    1.01 
   6   4   4    2.65    0.82 
   6   4   4    3.95    0.75 
   7  -4   4    5.19    1.20 
   7   4   4    6.15    1.00 
   7   4   4    6.16    0.87 
   8  -4   4    2.64    1.23 
   8   4   4    5.61    0.85 
  18   0  -5   -0.48    0.87 
  17   0  -5   -0.22    0.70 
 -17   0   5    0.93    0.41 
  16   0  -5   -0.04    0.52 
 -16   0   5    0.13    0.31 
 -15   0   5    0.08    0.24 
  15   0  -5    0.11    0.46 
  15   0  -5   -0.62    0.72 
  14   0  -5    0.23    0.40 
  14   0  -5   -0.09    0.63 
  13   0  -5   -0.06    0.46 
  13   0  -5   -0.25    0.33 
 -13   0   5    0.25    0.16 
 -12   0   5    0.15    0.15 
 -12   0   5    0.14    0.13 
  12   0  -5    0.08    0.29 
  12   0  -5    0.18    0.37 
  11   0  -5   -0.16    0.25 
 -11   0   5    0.25    0.11 
 -11   0   5   -0.21    0.11 
 -10   0   5    0.00    0.11 
 -10   0   5   -0.04    0.10 
  10   0  -5   -0.21    0.20 
  -9   0   5    0.02    0.08 
   9   0  -5    0.07    0.20 
  -9   0   5   -0.01    0.10 
  -8   0   5    0.07    0.09 
   8   0  -5    0.27    0.16 
  -8   0   5   -0.03    0.07 
  -7   0   5    0.01    0.09 
   7   0  -5    0.09    0.12 
   6   0  -5    0.00    0.11 
  -6   0   5   -0.01    0.08 
  -5   0   5    0.23    0.09 
  -5   0   5    0.11    0.09 
  -4   0   5   -0.06    0.08 
  -4   0   5   -0.10    0.07 
  -3   0   5   -0.05    0.06 
   3   0  -5    0.06    0.11 
   3   0  -5   -0.07    0.07 
   2   0  -5   -0.02    0.12 
   2   0  -5    0.07    0.07 
  -2   0   5    0.10    0.09 
  -2   0   5    0.04    0.06 
   1   0  -5   -0.12    0.11 
  -1   0   5    0.02    0.11 
   1   0  -5    0.09    0.07 
  -1   0   5    0.00    0.06 
   0   0   5    0.69    0.15 
   0   0  -5    0.56    0.17 
  -1   0  -5   -0.18    0.14 
   1   0   5   -0.12    0.07 
  -1   0  -5   -0.09    0.07 
   1   0   5   -0.16    0.13 
  -2   0  -5   -0.04    0.18 
  -2   0  -5   -0.18    0.08 
   2   0   5   -0.06    0.08 
   2   0   5   -0.11    0.16 
   3   0   5   -0.02    0.16 
   3   0   5   -0.10    0.09 
  -3   0  -5   -0.03    0.20 
  -3   0  -5   -0.12    0.09 
   4   0   5   -0.12    0.19 
   4   0   5    0.01    0.10 
   4   0   5    0.18    0.15 
  -4   0  -5    0.07    0.11 
  -4   0  -5    0.05    0.22 
   5   0   5    0.27    0.25 
   5   0   5    0.44    0.17 
   5   0   5    0.01    0.12 
  -5   0  -5    0.35    0.25 
  -5   0  -5    0.10    0.13 
  -6   0  -5    0.05    0.29 
   6   0   5    0.04    0.15 
   6   0   5    0.10    0.15 
  -6   0  -5    0.12    0.16 
   6   0   5    0.19    0.27 
   7   0   5    0.03    0.17 
  -7   0  -5    0.10    0.34 
  -7   0  -5    0.01    0.18 
   7   0   5    0.07    0.34 
   7   0   5   -0.07    0.17 
  -8   0  -5    0.16    0.40 
   8   0   5    0.08    0.19 
   8   0   5   -0.32    0.37 
  -8   0  -5    0.18    0.21 
   8   0   5    0.22    0.23 
   9   0   5   -0.06    0.43 
  -9   0  -5   -0.01    0.27 
   9   0   5   -0.10    0.26 
   9   0   5   -0.25    0.24 
  -9   0  -5    0.02    0.45 
  10   0   5   -0.49    0.28 
 -10   0  -5   -0.34    0.87 
  10   0   5    0.26    0.29 
  10   0   5   -0.96    0.52 
 -11   0  -5    0.44    0.60 
  11   0   5   -0.40    0.35 
 -11   0  -5   -0.13    0.40 
  11   0   5    0.05    0.37 
  11   0   5   -0.74    0.63 
  12   0   5    0.15    0.43 
 -12   0  -5   -0.70    0.66 
  13   0   5   -0.40    0.54 
  14   0   5    0.60    0.73 
  18  -1  -5    1.46    1.04 
  17  -1  -5    1.12    0.89 
  17   1  -5    2.21    0.63 
 -17   1   5    1.26    0.47 
 -17   1   5    1.54    0.64 
  16  -1  -5    4.00    0.85 
 -16  -1   5    4.07    0.54 
  16   1  -5    5.31    0.65 
  16   1  -5    2.48    0.95 
 -16   1   5    4.78    0.64 
  15  -1  -5    3.22    1.11 
 -15   1   5    4.47    0.54 
  15   1  -5    3.92    0.87 
  15   1  -5    4.66    0.57 
 -15   1   5    4.55    0.46 
  14  -1  -5   15.15    1.17 
 -14  -1   5   14.82    0.71 
  14  -1  -5   11.38    1.33 
  14   1  -5   13.93    0.83 
 -14   1   5   13.89    0.72 
  14   1  -5   16.80    1.22 
 -14   1   5   13.28    0.81 
  13  -1  -5    2.87    0.58 
 -13  -1   5    3.27    0.33 
  13  -1  -5    2.97    0.63 
  13   1  -5    2.99    0.54 
 -13   1   5    2.90    0.35 
 -13   1   5    3.42    0.40 
  13   1  -5    3.43    0.41 
 -12  -1   5    8.30    0.46 
  12  -1  -5    8.30    0.83 
  12  -1  -5    9.29    0.89 
 -12   1   5    7.83    0.59 
 -12   1   5    7.45    0.53 
  12   1  -5    7.85    0.54 
  11  -1  -5   21.00    1.09 
  11  -1  -5   20.52    1.11 
 -11  -1   5   20.12    0.73 
  11   1  -5   21.09    0.78 
 -11   1   5   19.76    0.81 
 -11   1   5   20.23    0.90 
  10  -1  -5   43.26    1.66 
 -10  -1   5   42.95    1.29 
  10   1  -5   44.00    1.30 
 -10   1   5   36.57    1.84 
  -9  -1   5   13.73    0.50 
   9  -1  -5   14.22    0.83 
  -9   1   5   14.58    0.71 
  -8  -1   5   34.54    1.03 
   8  -1  -5   34.09    1.37 
  -8   1   5   36.83    1.30 
   7  -1  -5   31.10    1.25 
  -7   1   5   33.10    1.22 
   6  -1  -5   12.34    0.68 
  -6   1   5   12.91    0.65 
   5  -1  -5  101.16    3.18 
   5  -1  -5  105.82    3.16 
  -5   1   5  106.49    3.18 
   4  -1  -5   68.77    2.19 
  -4  -1   5   72.78    1.95 
  -4   1   5   65.26    2.14 
   4   1  -5   71.97    1.92 
  -4   1   5   69.86    2.23 
  -3  -1   5    8.14    0.32 
   3  -1  -5    8.04    0.47 
   3   1  -5    8.42    0.37 
  -3   1   5    8.79    0.51 
  -3   1   5    7.74    0.47 
   3   1  -5    8.36    0.28 
  -2  -1   5    6.27    0.29 
   2  -1  -5    5.56    0.41 
   2   1  -5    6.06    0.24 
  -2   1   5    6.22    0.40 
   2   1  -5    5.85    0.34 
  -2   1   5    5.93    0.39 
  -2   1   5    6.02    0.43 
  -1  -1   5   22.89    0.76 
  -1  -1   5   24.02    0.79 
   1  -1  -5   22.42    0.89 
   1  -1  -5   22.90    0.91 
   1   1  -5   24.09    0.85 
  -1   1   5   22.86    0.87 
  -1   1   5   22.47    0.89 
   1   1  -5   23.96    0.73 
   0  -1  -5   28.07    1.02 
   0  -1  -5   26.84    1.00 
   0  -1   5   26.89    0.93 
   0  -1   5   27.07    0.91 
   0   1   5   27.76    1.03 
   0   1  -5   26.96    0.86 
   0   1  -5   27.47    0.85 
   0   1   5   25.75    0.96 
   0   1  -5   26.06    0.98 
  -1  -1  -5   56.43    1.87 
   1  -1   5   58.34    1.83 
   1  -1   5   58.55    1.81 
  -1  -1  -5   60.31    1.90 
  -1   1  -5   58.42    1.89 
  -1   1  -5   57.43    1.75 
   1   1   5   58.27    1.83 
  -1   1  -5   62.37    1.74 
   1   1   5   59.84    1.91 
   2  -1   5    2.95    0.29 
  -2  -1  -5    2.08    0.26 
  -2  -1  -5    2.49    0.33 
   2  -1   5    2.61    0.30 
  -2   1  -5    2.07    0.30 
   2   1   5    2.26    0.29 
  -2   1  -5    2.25    0.20 
  -2   1  -5    2.21    0.21 
   2   1   5    2.42    0.28 
   3  -1   5   51.87    1.72 
   3  -1   5   52.92    1.78 
  -3  -1  -5   54.61    1.79 
  -3  -1  -5   53.72    1.76 
   3   1   5   53.75    1.80 
   3   1   5   51.71    1.67 
  -3   1  -5   54.90    1.63 
  -3   1  -5   52.82    1.85 
  -4  -1  -5   15.14    0.85 
   4  -1   5   17.44    0.76 
  -4  -1  -5   16.61    0.82 
   4  -1   5   17.60    0.84 
  -4   1  -5   17.81    0.90 
  -4   1  -5   13.89    0.81 
   4   1   5   17.11    0.69 
   4   1   5   17.19    0.83 
   5  -1   5    6.71    0.61 
  -5  -1  -5    5.64    0.58 
   5  -1   5    6.58    0.51 
  -5  -1  -5    7.66    0.52 
  -5   1  -5    7.19    0.40 
   5   1   5    6.56    0.42 
   5   1   5    5.89    0.63 
  -5   1  -5    6.95    0.67 
   6  -1   5   12.85    0.73 
  -6  -1  -5   13.85    0.81 
   6  -1   5   13.66    0.85 
   6   1   5   13.66    0.64 
   6   1   5   13.68    0.82 
  -6   1  -5   12.90    0.60 
  -6   1  -5   14.66    0.94 
   7  -1   5   68.42    2.40 
  -7  -1  -5   67.83    2.24 
  -7  -1  -5   66.68    2.27 
   7  -1   5   66.61    2.27 
  -7   1  -5   67.54    2.09 
  -7   1  -5   66.03    2.44 
   7   1   5   66.57    2.10 
   7   1   5   66.13    2.35 
   8  -1   5    6.95    0.73 
  -8  -1  -5    6.11    0.61 
  -8  -1  -5    6.19    0.71 
   8  -1   5    7.29    0.69 
   8   1   5    7.18    0.79 
  -8   1  -5    6.21    0.72 
   8   1   5    6.45    0.49 
  -9  -1  -5   39.14    1.54 
   9  -1   5   36.04    1.59 
  -9  -1  -5   35.37    1.57 
   9   1   5   36.36    1.69 
  -9   1  -5   37.66    1.77 
   9   1   5   38.27    1.41 
  10  -1   5    2.93    0.71 
 -10  -1  -5    5.26    0.67 
  10  -1   5    4.16    0.60 
  10   1   5    5.87    0.59 
  10   1   5    5.17    0.58 
 -10   1  -5    4.50    0.77 
  10   1   5    5.74    0.82 
 -10   1  -5    4.19    0.64 
 -11  -1  -5    2.91    0.64 
  11  -1   5    4.81    0.74 
  11   1   5    3.80    0.51 
  11   1   5    4.57    0.81 
 -11   1  -5    3.56    0.79 
  11   1   5    4.57    0.54 
  12  -1   5    2.93    0.72 
  12   1   5    3.01    0.54 
  12   1   5    2.73    0.55 
 -12   1  -5    2.11    0.88 
  13  -1   5    9.18    1.11 
  13   1   5    9.29    0.91 
  13   1   5    9.67    1.05 
  14  -1   5    8.92    1.18 
  14   1   5    8.58    0.92 
  14   1   5    7.50    0.87 
  17  -2  -5    3.62    1.14 
  16  -2  -5   11.62    1.35 
  16   2  -5   11.78    1.28 
  15  -2  -5    0.38    0.80 
  15   2  -5    0.30    0.36 
  15   2  -5    1.26    0.77 
 -14  -2   5   15.78    0.91 
  14  -2  -5   18.60    1.55 
  14   2  -5   16.41    0.77 
  14   2  -5   18.04    1.27 
 -14   2   5   17.11    1.18 
 -14   2   5   18.22    1.07 
  13  -2  -5    1.70    0.67 
  13  -2  -5    1.59    0.75 
  13   2  -5    1.69    0.25 
  13   2  -5    0.98    0.24 
  13   2  -5    1.84    0.53 
 -13   2   5    0.61    0.47 
  13   2  -5    1.31    0.28 
  12  -2  -5    1.31    0.66 
  12  -2  -5    0.86    0.55 
  12   2  -5    1.94    0.24 
  12   2  -5    1.90    0.23 
  12   2  -5    1.85    0.40 
  11  -2  -5    9.36    1.04 
 -11   2   5   10.68    0.86 
  11   2  -5   10.93    0.45 
  10  -2  -5   41.66    1.77 
  10  -2  -5   40.20    1.83 
 -10   2   5   42.03    1.65 
  10   2  -5   39.35    1.21 
   9  -2  -5    8.32    0.77 
   9  -2  -5   10.30    0.95 
   9   2  -5    8.20    0.36 
  -9   2   5    8.19    0.72 
   8  -2  -5   17.95    1.12 
   8  -2  -5   19.99    1.02 
  -8   2   5   19.35    1.01 
   8   2  -5   17.61    0.62 
   7  -2  -5    3.33    0.45 
   7  -2  -5    3.88    0.56 
  -7   2   5    3.97    0.49 
   7   2  -5    3.95    0.27 
   6  -2  -5    7.70    0.62 
   6  -2  -5    7.01    0.71 
   6   2  -5    7.08    0.30 
  -6   2   5    7.22    0.63 
   6   2  -5    7.02    0.39 
   5  -2  -5    3.61    0.45 
   5  -2  -5    2.63    0.44 
   5   2  -5    2.96    0.21 
  -5   2   5    3.67    0.47 
   5   2  -5    2.98    0.32 
   4  -2  -5    1.07    0.30 
  -4  -2   5    1.51    0.22 
   4   2  -5    1.29    0.15 
  -4   2   5    1.27    0.33 
  -3  -2   5   29.83    1.11 
   3  -2  -5   30.30    1.18 
  -3   2   5   31.15    1.27 
   3   2  -5   30.57    0.95 
   3   2  -5   30.52    1.00 
  -3   2   5   32.51    1.34 
   2  -2  -5   93.60    2.85 
  -2  -2   5   90.50    2.81 
  -2   2   5   92.09    2.88 
   2   2  -5   93.89    2.69 
  -2   2   5   91.08    2.94 
  -2   2   5   96.38    3.08 
   2   2  -5   92.40    2.70 
  -1  -2   5    1.38    0.26 
   1  -2  -5    1.65    0.28 
   1   2  -5    0.93    0.21 
  -1   2   5    1.20    0.30 
  -1   2   5    1.13    0.30 
   1   2  -5    1.27    0.18 
  -1   2   5    1.18    0.25 
   0  -2   5    0.27    0.22 
   0  -2  -5   -0.13    0.20 
   0   2   5    0.38    0.23 
   0   2  -5    0.22    0.13 
   0   2   5    0.55    0.28 
   0   2  -5    0.26    0.20 
   0   2   5    0.21    0.26 
   1  -2   5   15.04    0.79 
  -1  -2  -5   13.49    0.68 
   1  -2   5   14.35    0.56 
  -1  -2  -5   13.68    0.79 
  -1   2  -5   14.40    0.75 
   1   2   5   14.57    0.76 
   1   2   5   13.60    0.77 
  -1   2  -5   14.36    0.62 
   2  -2   5   10.94    0.56 
  -2  -2  -5   11.89    0.73 
   2  -2   5   10.94    0.71 
  -2  -2  -5   10.93    0.60 
  -2   2  -5    9.85    0.64 
   2   2   5   10.96    0.65 
  -2   2  -5   10.69    0.53 
  -2   2  -5   12.25    0.72 
   2   2   5   10.54    0.66 
   3  -2   5   10.93    0.72 
   3  -2   5   10.57    0.61 
  -3  -2  -5   10.11    0.58 
  -3  -2  -5    9.14    0.68 
   3   2   5    9.59    0.64 
  -3   2  -5    9.62    0.76 
  -3   2  -5   10.07    0.55 
  -3   2  -5   10.66    0.55 
   3   2   5   10.59    0.65 
   4  -2   5   25.87    1.17 
   4  -2   5   25.60    1.09 
  -4  -2  -5   24.43    0.96 
  -4  -2  -5   24.98    1.16 
   4   2   5   24.82    1.04 
   4   2   5   23.02    1.42 
  -4   2  -5   23.92    0.97 
  -4   2  -5   24.09    1.19 
  -4   2  -5   25.32    0.96 
   5  -2   5    1.82    0.38 
   5  -2   5    1.46    0.37 
  -5  -2  -5    1.57    0.37 
  -5  -2  -5    1.49    0.29 
  -5   2  -5    1.09    0.25 
  -5   2  -5    0.93    0.24 
   5   2   5    1.60    0.33 
  -5   2  -5    1.58    0.45 
   5   2   5    1.13    0.37 
   6  -2   5   12.14    0.89 
  -6  -2  -5   10.47    0.86 
  -6  -2  -5   10.47    0.63 
   6  -2   5   10.60    0.85 
  -6   2  -5   10.21    0.94 
   6   2   5   11.13    0.69 
  -6   2  -5   11.96    0.63 
  -6   2  -5   10.49    0.65 
   6   2   5   11.78    0.85 
   7  -2   5   12.86    1.00 
   7  -2   5   12.98    1.01 
  -7  -2  -5   12.81    0.68 
  -7  -2  -5   11.58    0.95 
   7   2   5   12.65    0.74 
  -7   2  -5   14.01    1.10 
  -7   2  -5    9.56    0.68 
   7   2   5   12.47    0.91 
   8  -2   5   18.62    1.24 
   8  -2   5   17.34    1.16 
  -8   2  -5   18.22    1.32 
   8   2   5   18.97    1.16 
   8   2   5   17.18    0.88 
   9  -2   5   12.89    1.12 
  -9  -2  -5   13.42    1.16 
   9   2   5   12.92    1.13 
  -9   2  -5   10.59    1.11 
   9   2   5   12.06    0.80 
  10  -2   5    2.05    0.58 
  10  -2   5    1.60    0.77 
  10   2   5    1.24    0.42 
  10   2   5    1.74    0.75 
 -10   2  -5    1.95    0.75 
  11  -2   5    4.64    0.88 
  11   2   5    4.57    0.58 
  11   2   5    3.86    1.09 
 -11   2  -5    4.02    0.99 
  11   2   5    3.09    0.54 
  12  -2   5    6.63    1.16 
  12   2   5    6.37    0.72 
  12   2   5    7.76    0.89 
 -12   2  -5    6.15    1.16 
  13  -2   5   14.91    1.55 
  13   2   5   15.96    1.25 
  13   2   5   18.07    1.31 
  14  -3  -5    3.53    1.11 
  13  -3  -5    1.81    1.01 
  13   3  -5    0.72    0.30 
  12  -3  -5    1.40    0.83 
  12  -3  -5   -0.28    0.71 
  12   3  -5    0.69    0.26 
  12   3  -5    0.72    0.45 
  11  -3  -5    7.47    1.03 
  11  -3  -5    7.85    1.10 
  11  -3  -5    7.05    0.87 
  11   3  -5    7.73    0.47 
  11   3  -5    8.64    0.68 
  11   3  -5    7.76    0.52 
  10  -3  -5    0.01    0.71 
  10  -3  -5   -0.07    0.54 
  10   3  -5    0.02    0.22 
  10   3  -5    0.11    0.25 
   9  -3  -5   33.32    1.75 
   9  -3  -5   34.97    1.65 
   9  -3  -5   34.66    1.90 
   9   3  -5   36.95    1.20 
  -9   3   5   35.57    1.73 
   9   3  -5   37.68    1.25 
   8  -3  -5    5.72    0.79 
   8  -3  -5    5.83    0.72 
   8  -3  -5    4.60    0.68 
   8   3  -5    5.30    0.51 
   8   3  -5    4.27    0.43 
   7  -3  -5    1.21    0.58 
   7  -3  -5    2.43    0.51 
   7  -3  -5    1.70    0.50 
   7   3  -5    1.10    0.32 
   7   3  -5    1.19    0.26 
   6  -3  -5    0.41    0.45 
   6  -3  -5    0.21    0.63 
   6  -3  -5    1.13    0.41 
   6   3  -5    0.80    0.30 
   6   3  -5    0.77    0.24 
   5  -3  -5    0.33    0.37 
   5  -3  -5    0.27    0.43 
   5  -3  -5    0.93    0.38 
   5   3  -5    0.74    0.24 
   5   3  -5    0.87    0.33 
   4  -3  -5   37.21    1.46 
   4  -3  -5   38.81    1.47 
   4   3  -5   37.93    1.31 
  -4   3   5   34.48    1.65 
   4   3  -5   38.04    1.17 
   4   3  -5   35.77    1.44 
   3  -3  -5   14.23    0.79 
   3  -3  -5   13.19    0.78 
  -3  -3   5   15.36    0.89 
   3   3  -5   13.59    0.71 
  -3   3   5   14.13    1.02 
   3   3  -5   13.39    0.62 
  -3   3   5   12.04    0.95 
   2  -3  -5    4.90    0.54 
   2  -3  -5    5.42    0.52 
  -2  -3   5    4.64    0.57 
  -2   3   5    3.29    0.55 
   2   3  -5    4.35    0.49 
   2   3  -5    4.66    0.49 
  -2   3   5    4.30    0.65 
   1  -3  -5   24.30    0.95 
  -1  -3   5   23.48    1.21 
   1  -3  -5   23.53    0.94 
  -1   3   5   23.76    1.10 
   1   3  -5   24.51    1.01 
   1   3  -5   23.34    1.01 
  -1   3   5   25.75    1.36 
  -1   3   5   23.92    1.27 
   0  -3  -5    2.18    0.26 
   0  -3  -5    2.17    0.29 
   0  -3   5    2.82    0.49 
   0   3   5    1.90    0.53 
   0   3  -5    1.87    0.33 
   0   3   5    1.60    0.40 
   0   3   5    1.93    0.49 
   0   3  -5    2.07    0.39 
   1  -3   5   11.89    0.98 
  -1   3  -5   11.52    0.72 
  -1   3  -5   11.39    0.82 
   1   3   5   13.31    0.93 
   1   3   5   11.47    0.81 
   1   3   5   12.12    1.00 
   2  -3   5   19.46    1.24 
   2   3   5   19.57    1.04 
   2   3   5   20.45    1.11 
   2   3   5   18.54    1.24 
  -2   3  -5   19.96    0.93 
  -2   3  -5   20.37    1.11 
   3  -3   5    0.02    0.20 
   3  -3   5    0.34    0.19 
   3  -3   5    0.46    0.46 
  -3   3  -5    0.04    0.44 
  -3   3  -5   -0.11    0.26 
   3   3   5   -0.51    0.50 
   3   3   5    0.39    0.66 
   3   3   5   -0.44    0.37 
   4  -3   5   15.30    1.45 
   4  -3   5   16.12    0.80 
  -4   3  -5   17.18    1.17 
   4   3   5   18.37    1.30 
   4   3   5   17.23    1.05 
   4   3   5   16.72    1.02 
  -4   3  -5   15.81    0.87 
  -4   3  -5   16.90    0.93 
   5  -3   5   10.24    0.84 
   5  -3   5   11.90    1.17 
   5   3   5   11.67    0.91 
   5   3   5   12.54    0.98 
  -5   3  -5   12.47    0.84 
  -5   3  -5   11.23    1.09 
   5   3   5   10.49    1.15 
  -5   3  -5   11.14    0.85 
  -6  -3  -5    0.95    0.65 
   6  -3   5    1.59    0.63 
   6  -3   5    2.16    0.53 
   6   3   5    1.49    0.53 
   6   3   5    2.19    0.51 
  -6   3  -5    1.33    0.40 
  -6   3  -5    2.21    0.69 
  -6   3  -5    1.33    0.46 
   7  -3   5    3.37    0.80 
   7  -3   5    2.67    0.64 
  -7  -3  -5    3.54    0.86 
  -7   3  -5    1.95    0.74 
   7   3   5    3.13    0.58 
   7   3   5    1.86    0.64 
   8  -3   5    1.84    0.79 
   8  -3   5    1.82    0.74 
  -8   3  -5    0.86    0.76 
   8   3   5    0.72    0.69 
   8   3   5    0.28    0.49 
   9  -3   5    8.71    1.12 
   9  -3   5    7.27    1.10 
   9   3   5    6.80    0.72 
   9   3   5    7.20    1.00 
  -9   3  -5    8.30    1.14 
  10  -3   5   10.32    1.30 
 -10   3  -5    6.54    1.25 
  10   3   5   12.42    1.06 
  11  -3   5    2.84    1.05 
  11   3   5   -0.14    0.62 
  11  -4  -5    7.96    1.30 
  11  -4  -5    6.36    1.14 
  10  -4  -5    4.02    1.10 
  10  -4  -5    1.66    0.88 
  10  -4  -5    3.86    1.12 
  10   4  -5    2.81    0.55 
   9  -4  -5    3.52    1.07 
   9  -4  -5    3.90    0.86 
   9   4  -5    2.70    0.53 
   8  -4  -5    1.84    0.91 
   8  -4  -5    3.69    0.86 
   8  -4  -5    3.19    0.74 
   8   4  -5    2.19    0.54 
   7  -4  -5    0.56    0.61 
   7  -4  -5    0.96    0.74 
   7  -4  -5    1.91    0.71 
   7   4  -5    0.91    0.44 
   7   4  -5   -0.42    0.50 
   6  -4  -5    2.95    0.63 
   6  -4  -5    2.02    0.58 
   6   4  -5    2.53    0.47 
   6   4  -5    2.27    0.35 
   6   4  -5    1.20    0.56 
  -6   4   5    2.89    0.87 
   5  -4  -5    8.60    0.88 
   5  -4  -5    6.88    0.66 
   5   4  -5    6.02    0.66 
  -5   4   5    6.13    0.94 
   5   4  -5    8.04    0.80 
   5   4  -5    7.63    0.83 
   4  -4  -5    7.78    0.69 
   4  -4  -5    6.81    0.69 
  -4   4   5    8.52    1.01 
   4   4  -5    7.89    0.85 
   4   4  -5    7.77    0.72 
   4   4  -5    9.35    1.02 
   3   4  -5   19.56    1.13 
   3   4  -5   20.79    1.32 
   3   4  -5   20.34    1.06 
  -3   4   5   20.06    1.51 
  -2  -4   5    0.03    0.57 
  -2   4   5    0.46    0.62 
   2   4  -5    0.67    0.48 
   2   4  -5    0.41    0.45 
  -1  -4   5    3.69    0.76 
  -1   4   5    4.55    0.75 
   1   4  -5    3.98    0.56 
   1   4  -5    5.12    0.66 
   0  -4   5   17.37    1.50 
   0   4  -5   18.26    1.13 
   0   4   5   18.46    1.47 
   0   4  -5   19.35    1.24 
   1  -4   5    2.65    0.78 
  -1   4  -5    1.09    0.52 
   1   4   5    2.31    0.71 
  -1   4  -5    2.25    0.65 
   1   4   5    1.91    0.64 
   2  -4   5   17.13    1.48 
   2   4   5   18.03    1.27 
  -2   4  -5   15.88    1.34 
  -2   4  -5   17.16    1.18 
   2   4   5   16.68    1.39 
   3  -4   5    7.11    1.06 
  -3   4  -5    5.53    0.90 
   3   4   5    6.74    0.87 
   3   4   5    7.44    0.99 
   4  -4   5    2.31    0.95 
  -4   4  -5    2.30    0.81 
   4   4   5    2.07    0.72 
   4   4   5    2.06    0.76 
   5  -4   5    1.39    0.99 
   5   4   5    0.78    0.69 
   5   4   5    0.11    0.81 
  -5   4  -5    2.42    0.91 
   6  -4   5    2.55    1.07 
  -6   4  -5    0.45    0.94 
   6   4   5    2.73    0.77 
   6   4   5    3.24    0.95 
   7  -4   5    0.53    1.09 
   7   4   5    2.59    1.25 
  -7   4  -5    2.73    1.02 
   7   4   5    2.50    0.79 
  18   0  -6    6.48    1.00 
 -17   0   6    0.66    0.39 
  17   0  -6    0.40    0.71 
  16   0  -6    1.55    0.59 
 -16   0   6    0.92    0.33 
 -15   0   6    2.36    0.30 
  15   0  -6    2.90    0.78 
  15   0  -6    2.84    0.60 
  14   0  -6   11.56    0.91 
 -14   0   6   11.29    0.54 
  14   0  -6   10.77    1.12 
  13   0  -6   23.11    1.10 
 -13   0   6   23.34    0.82 
 -13   0   6   23.82    0.86 
 -12   0   6  180.15    5.11 
 -12   0   6  187.92    5.17 
  12   0  -6  183.29    5.36 
 -11   0   6   13.96    0.56 
  11   0  -6   13.53    0.75 
 -11   0   6   13.56    0.51 
  10   0  -6   42.61    1.49 
 -10   0   6   43.65    1.35 
 -10   0   6   44.19    1.30 
  -9   0   6   15.13    0.52 
  -9   0   6   14.96    0.58 
   9   0  -6   16.17    0.70 
  -8   0   6   33.56    1.08 
   8   0  -6   33.48    1.15 
  -7   0   6    5.90    0.33 
  -6   0   6  144.93    4.08 
  -6   0   6  148.46    4.15 
  -5   0   6   68.81    1.94 
  -5   0   6   66.57    2.02 
   4   0  -6  104.05    3.04 
  -4   0   6  101.11    2.87 
  -3   0   6  156.97    4.29 
   3   0  -6  156.00    4.34 
   3   0  -6  152.54    4.46 
   2   0  -6  102.16    2.80 
   2   0  -6   91.83    2.89 
  -2   0   6  101.25    2.75 
  -2   0   6   93.02    2.87 
   1   0  -6    1.53    0.25 
  -1   0   6    1.41    0.15 
  -1   0   6    1.24    0.21 
   1   0  -6    2.04    0.19 
   0   0  -6  167.82    4.73 
   0   0  -6  159.26    4.85 
   0   0   6  171.18    4.86 
   0   0   6  175.16    4.69 
  -1   0  -6   35.80    1.31 
   1   0   6   36.19    1.13 
   1   0   6   36.64    1.29 
  -1   0  -6   35.54    1.16 
  -2   0  -6  256.54    7.39 
   2   0   6  264.49    7.18 
   2   0   6  259.78    7.38 
  -2   0  -6  256.30    7.21 
   3   0   6    4.49    0.30 
  -3   0  -6    4.52    0.32 
  -3   0  -6    4.28    0.49 
   3   0   6    4.54    0.45 
   4   0   6    0.80    0.34 
   4   0   6    0.61    0.17 
  -4   0  -6    0.48    0.31 
  -4   0  -6    0.62    0.19 
   4   0   6    0.66    0.17 
   5   0   6    8.56    0.49 
   5   0   6    8.55    0.48 
  -5   0  -6    7.74    0.47 
  -5   0  -6    7.61    0.69 
   5   0   6    8.04    0.67 
   6   0   6   13.92    0.89 
  -6   0  -6   13.16    0.91 
   6   0   6   14.23    0.65 
   6   0   6   13.46    0.68 
  -6   0  -6   12.90    0.65 
  -7   0  -6   33.34    1.53 
  -7   0  -6   33.13    1.26 
   7   0   6   34.83    1.30 
   7   0   6   34.98    1.50 
   7   0   6   34.11    1.25 
  -8   0  -6  117.03    3.90 
   8   0   6  119.83    3.60 
   8   0   6  121.55    3.67 
   9   0   6   14.44    0.86 
  -9   0  -6   11.53    1.71 
   9   0   6   14.74    0.84 
 -10   0  -6   18.20    1.05 
  10   0   6   18.89    1.02 
  10   0   6   18.61    1.06 
  10   0   6   19.63    1.38 
 -10   0  -6   19.91    1.34 
  11   0   6   10.56    0.93 
  11   0   6   10.55    0.87 
 -11   0  -6    8.36    1.01 
  12   0   6    0.03    0.54 
 -12   0  -6    0.60    0.79 
  13   0   6   23.07    1.53 
  14   0   6    9.96    1.14 
  18  -1  -6    3.48    1.13 
  17  -1  -6    4.61    0.99 
  17   1  -6    4.55    0.67 
 -17   1   6    3.33    0.57 
 -17   1   6    4.07    0.51 
  16  -1  -6   14.24    1.43 
 -16  -1   6   10.93    0.78 
  16   1  -6   12.45    0.97 
  16   1  -6   14.14    1.32 
  15  -1  -6    0.63    0.56 
 -15  -1   6    0.02    0.28 
 -15   1   6    0.11    0.34 
 -15   1   6    0.28    0.32 
  15   1  -6    0.19    0.38 
  15   1  -6    0.52    0.69 
  14  -1  -6    9.82    1.07 
  14  -1  -6   13.17    1.26 
 -14  -1   6   10.06    0.57 
 -14   1   6    9.64    0.74 
  14   1  -6    9.58    0.69 
 -14   1   6   10.55    0.63 
  14   1  -6   11.02    1.04 
 -13  -1   6    9.14    0.50 
  13  -1  -6    8.01    0.91 
  13  -1  -6    9.03    1.04 
 -13   1   6    9.19    0.67 
  13   1  -6   10.10    0.59 
 -13   1   6    9.02    0.59 
  12  -1  -6    4.53    0.64 
  12  -1  -6    4.34    0.60 
 -12  -1   6    4.16    0.33 
 -12   1   6    4.13    0.50 
  12   1  -6    3.93    0.38 
 -12   1   6    3.58    0.37 
 -11  -1   6   55.22    1.68 
  11  -1  -6   57.63    2.12 
 -11   1   6   58.89    1.94 
  11   1  -6   58.42    1.71 
  10  -1  -6   73.86    2.49 
 -10  -1   6   72.26    2.05 
 -10   1   6   71.75    2.50 
   9  -1  -6   18.20    0.96 
  -9   1   6   18.66    0.86 
   8  -1  -6    1.83    0.34 
  -8   1   6    2.23    0.31 
   7  -1  -6   10.63    0.67 
  -7   1   6   10.28    0.60 
   6  -1  -6    3.56    0.40 
   6  -1  -6    3.25    0.40 
  -6   1   6    3.90    0.41 
   5  -1  -6  100.11    3.08 
  -5   1   6  103.89    3.11 
  -5   1   6   97.93    3.01 
   4  -1  -6   25.98    1.03 
  -4   1   6   24.37    0.97 
   4   1  -6   25.73    0.74 
  -4   1   6   26.99    1.06 
   4   1  -6   26.17    0.88 
   3  -1  -6   24.93    0.99 
  -3  -1   6   25.33    0.78 
  -3   1   6   24.29    1.00 
   3   1  -6   23.83    0.86 
  -3   1   6   23.49    0.95 
  -3   1   6   23.59    0.92 
   3   1  -6   25.26    0.73 
   2  -1  -6   19.28    0.85 
  -2  -1   6   19.10    0.67 
   2  -1  -6   19.09    0.81 
  -2   1   6   19.57    0.79 
   2   1  -6   20.49    0.62 
  -2   1   6   19.78    0.84 
   2   1  -6   19.89    0.77 
  -1  -1   6   17.54    0.66 
   1  -1  -6   16.88    0.75 
   1  -1  -6   17.33    0.78 
  -1  -1   6   17.24    0.64 
  -1   1   6   17.49    0.77 
   1   1  -6   18.06    0.58 
   1   1  -6   17.26    0.73 
   0  -1   6  134.61    3.88 
   0  -1  -6  130.80    3.99 
   0  -1   6  137.41    3.92 
   0  -1  -6  133.18    4.02 
   0   1  -6  140.77    3.81 
   0   1   6  141.83    4.05 
   0   1   6  137.20    3.93 
   0   1  -6  131.94    3.98 
  -1  -1  -6   32.19    1.24 
   1  -1   6   32.28    1.13 
  -1  -1  -6   31.59    1.20 
   1  -1   6   33.44    1.19 
  -1   1  -6   35.95    1.06 
   1   1   6   32.87    1.15 
   1   1   6   34.98    1.27 
  -1   1  -6   32.69    1.25 
   2  -1   6   17.05    0.72 
  -2  -1  -6   16.82    0.77 
   2  -1   6   16.70    0.77 
  -2  -1  -6   17.14    0.83 
   2   1   6   16.66    0.69 
   2   1   6   16.12    0.79 
  -2   1  -6   16.84    0.83 
  -2   1  -6   17.64    0.63 
  -3  -1  -6    7.95    0.57 
   3  -1   6    6.66    0.54 
   3  -1   6    7.41    0.47 
   3   1   6    7.37    0.45 
   3   1   6    7.63    0.56 
  -3   1  -6    8.24    0.63 
  -3   1  -6    6.90    0.38 
   4  -1   6   34.98    1.55 
  -4  -1  -6   36.35    1.36 
   4  -1   6   36.78    1.35 
  -4  -1  -6   36.52    1.43 
  -4   1  -6   37.26    1.51 
  -4   1  -6   38.36    1.23 
   4   1   6   38.25    1.46 
   4   1   6   37.95    1.28 
   5  -1   6    5.55    0.60 
  -5  -1  -6    5.18    0.60 
   5  -1   6    4.54    0.47 
  -5  -1  -6    5.61    0.52 
   5   1   6    5.21    0.42 
   5   1   6    4.54    0.53 
  -5   1  -6    5.05    0.61 
  -5   1  -6    5.34    0.35 
  -6  -1  -6   41.36    1.64 
   6  -1   6   41.62    1.56 
   6  -1   6   41.83    1.68 
  -6  -1  -6   42.80    1.55 
  -6   1  -6   42.31    1.75 
  -6   1  -6   40.84    1.39 
   6   1   6   40.03    1.41 
   6   1   6   40.29    1.64 
   7  -1   6   14.69    0.87 
  -7  -1  -6   16.20    0.97 
   7  -1   6   15.63    1.02 
  -7  -1  -6   14.17    0.86 
  -7   1  -6   11.83    0.75 
  -7   1  -6   15.23    1.09 
   7   1   6   15.27    0.72 
   7   1   6   16.64    1.03 
   8  -1   6    5.86    0.69 
  -8  -1  -6    5.64    0.65 
  -8  -1  -6    5.03    0.58 
   8  -1   6    6.91    0.76 
   8   1   6    5.22    0.51 
   8   1   6    4.27    0.71 
   8   1   6    4.77    0.69 
  -8   1  -6    5.43    0.78 
  -9  -1  -6   31.41    1.49 
   9  -1   6   31.87    1.67 
   9  -1   6   29.69    1.45 
   9   1   6   30.95    1.59 
   9   1   6   31.01    1.27 
   9   1   6   30.75    1.23 
  -9   1  -6   31.70    1.72 
  10  -1   6   11.05    1.13 
  10  -1   6    9.17    0.99 
 -10  -1  -6   10.04    1.07 
 -10  -1  -6    9.36    1.00 
 -10   1  -6    9.31    1.01 
  10   1   6   11.17    1.27 
  10   1   6   10.92    0.78 
  10   1   6   11.03    0.80 
 -11  -1  -6   26.42    1.52 
  11  -1   6   29.82    1.62 
 -11   1  -6   25.56    1.79 
  11   1   6   28.27    1.35 
  11   1   6   29.38    1.30 
  12  -1   6    3.44    0.79 
  12   1   6    2.96    0.59 
  12   1   6    2.51    0.57 
 -12   1  -6    2.56    0.94 
  13  -1   6    2.66    0.91 
 -13   1  -6    0.55    1.05 
  13   1   6    0.78    0.63 
  13   1   6    1.33    0.65 
  17  -2  -6    1.27    1.16 
  16  -2  -6   -1.94    0.91 
  16   2  -6   -1.91    0.95 
  15  -2  -6   10.13    1.25 
  15   2  -6   11.77    1.35 
  14  -2  -6    5.92    0.99 
  14   2  -6    6.21    0.75 
 -14   2   6    4.82    0.71 
 -14   2   6    5.41    0.63 
  13  -2  -6    6.44    0.99 
  13  -2  -6    7.98    1.02 
  12  -2  -6    6.76    0.86 
  12  -2  -6    6.81    0.86 
 -12   2   6    5.39    0.85 
  11  -2  -6    6.74    0.84 
 -11   2   6    6.56    0.77 
  11   2  -6    5.62    0.29 
  10  -2  -6   13.68    1.14 
  10  -2  -6   15.94    1.04 
 -10   2   6   15.21    0.97 
  10   2  -6   15.00    0.49 
   9  -2  -6   18.19    1.14 
   9   2  -6   16.36    0.53 
  -9   2   6   17.85    1.01 
   8  -2  -6   23.48    1.28 
   8  -2  -6   25.47    1.20 
   8   2  -6   23.27    0.74 
  -8   2   6   27.00    1.24 
   7  -2  -6   12.07    0.91 
   7  -2  -6   10.56    0.80 
  -7   2   6   12.34    0.81 
   7   2  -6   10.74    0.42 
   6  -2  -6    2.19    0.39 
   6  -2  -6    2.06    0.44 
  -6   2   6    2.06    0.41 
   6   2  -6    2.52    0.27 
   5  -2  -6    3.26    0.43 
   5   2  -6    3.03    0.33 
   5   2  -6    3.25    0.18 
  -5   2   6    3.01    0.47 
  -5   2   6    2.70    0.40 
  -4  -2   6   13.62    0.64 
   4  -2  -6   15.45    0.81 
   4   2  -6   15.07    0.52 
  -4   2   6   13.21    0.81 
   4   2  -6   14.90    0.55 
  -4   2   6   14.80    0.88 
  -3  -2   6   46.29    1.55 
   3  -2  -6   47.60    1.67 
  -3   2   6   47.19    1.80 
   3   2  -6   47.34    1.46 
  -3   2   6   46.88    1.72 
   3   2  -6   45.52    1.41 
  -2  -2   6   18.48    0.81 
   2  -2  -6   19.18    0.90 
   2   2  -6   18.36    0.68 
  -2   2   6   19.63    1.01 
  -2   2   6   17.62    0.92 
  -2   2   6   18.73    0.89 
   2   2  -6   19.02    0.76 
   1  -2  -6    6.49    0.54 
  -1  -2   6    5.29    0.49 
   1   2  -6    5.66    0.34 
  -1   2   6    6.65    0.53 
   1   2  -6    5.47    0.46 
   1   2  -6    5.55    0.35 
  -1   2   6    7.09    0.60 
  -1   2   6    5.12    0.60 
   0  -2   6    4.95    0.51 
   0  -2  -6    4.29    0.45 
   0   2   6    4.23    0.48 
   0   2  -6    4.62    0.33 
   0   2  -6    4.73    0.49 
   0   2   6    4.79    0.51 
   0   2   6    4.09    0.50 
   0   2  -6    4.99    0.35 
  -1  -2  -6    8.17    0.67 
   1  -2   6    8.85    0.45 
   1  -2   6    8.69    0.62 
  -1  -2  -6    7.43    0.58 
   1   2   6    7.51    0.61 
  -1   2  -6    7.86    0.60 
   1   2   6    8.10    0.68 
  -1   2  -6    8.04    0.46 
  -1   2  -6    8.30    0.62 
  -2  -2  -6   20.76    0.92 
  -2  -2  -6   19.71    1.02 
   2  -2   6   20.94    1.00 
   2  -2   6   21.02    0.85 
  -2   2  -6   21.28    1.03 
  -2   2  -6   20.08    0.82 
  -2   2  -6   20.85    0.81 
   2   2   6   19.64    0.94 
   2   2   6   19.95    1.01 
   3  -2   6    5.43    0.59 
   3  -2   6    5.47    0.50 
  -3  -2  -6    5.88    0.55 
  -3  -2  -6    5.82    0.62 
  -3   2  -6    4.57    0.56 
  -3   2  -6    4.75    0.42 
   3   2   6    5.94    0.57 
   3   2   6    5.47    0.59 
  -3   2  -6    5.61    0.42 
   4  -2   6   27.08    1.24 
   4  -2   6   26.81    1.16 
  -4  -2  -6   27.09    1.10 
  -4  -2  -6   24.35    1.21 
  -4   2  -6   25.92    1.30 
  -4   2  -6   27.19    1.01 
  -4   2  -6   26.98    1.04 
   4   2   6   25.17    1.20 
   4   2   6   26.81    1.11 
   5  -2   6    2.29    0.44 
  -5  -2  -6    2.56    0.47 
   5  -2   6    2.11    0.44 
  -5  -2  -6    1.65    0.38 
  -5   2  -6    1.81    0.29 
   5   2   6    2.42    0.40 
  -5   2  -6    1.97    0.31 
  -5   2  -6    1.84    0.52 
   5   2   6    1.37    0.42 
  -6  -2  -6   23.60    1.03 
  -6  -2  -6   22.02    1.26 
   6  -2   6   23.86    1.26 
  -6   2  -6   23.45    1.00 
  -6   2  -6   23.40    0.98 
   6   2   6   21.31    1.16 
  -6   2  -6   22.24    1.32 
   6   2   6   24.08    1.22 
  -7  -2  -6    6.89    0.68 
   7  -2   6    7.88    0.87 
   7  -2   6    6.72    0.77 
  -7   2  -6    5.97    0.78 
  -7   2  -6    6.68    0.64 
   7   2   6    6.83    0.78 
  -7   2  -6    7.57    0.62 
   7   2   6    7.08    0.63 
  -8  -2  -6    1.99    0.59 
  -8  -2  -6    1.44    0.40 
   8  -2   6    1.41    0.49 
   8   2   6    1.31    0.39 
  -8   2  -6    1.71    0.65 
   8   2   6    0.49    0.58 
  -8   2  -6    1.30    0.38 
   9  -2   6    3.99    0.81 
   9  -2   6    2.45    0.68 
  -9   2  -6    2.88    0.81 
   9   2   6    2.80    0.72 
   9   2   6    2.05    0.44 
  10  -2   6    2.44    0.67 
 -10   2  -6    1.12    0.82 
  10   2   6    1.79    0.44 
  10   2   6    1.37    0.83 
  11  -2   6    3.88    0.82 
  11   2   6    1.75    0.53 
  11   2   6    2.11    0.54 
 -11   2  -6    3.17    0.97 
  12  -2   6    3.23    0.96 
  12   2   6    3.10    0.62 
  12   2   6    4.65    0.72 
 -12   2  -6    2.24    1.16 
  15  -3  -6    6.86    1.41 
  14  -3  -6    0.89    0.99 
  14  -3  -6    0.25    1.03 
  13  -3  -6    0.54    0.82 
  13  -3  -6   -1.81    0.89 
  13   3  -6    0.40    0.26 
  12  -3  -6    4.70    0.88 
  12  -3  -6    4.89    1.05 
  12   3  -6    3.90    0.40 
  12   3  -6    5.03    0.55 
  11  -3  -6    1.58    0.68 
  11  -3  -6    0.77    0.77 
  11  -3  -6   -0.17    0.81 
  11   3  -6    1.18    0.23 
  10  -3  -6    2.82    0.72 
  10  -3  -6    3.42    0.77 
  10  -3  -6    3.49    0.88 
  10   3  -6    3.17    0.30 
   9  -3  -6   21.12    1.37 
   9  -3  -6   21.21    1.55 
  -9   3   6   21.16    1.38 
   9   3  -6   20.13    0.80 
   8  -3  -6    3.96    0.76 
   8  -3  -6    5.38    0.73 
   8  -3  -6    4.30    0.65 
   8   3  -6    5.33    0.48 
   8   3  -6    4.62    0.32 
  -8   3   6    5.30    0.69 
   7  -3  -6    1.62    0.52 
   7  -3  -6    1.62    0.57 
   7  -3  -6    1.63    0.54 
   7   3  -6    1.85    0.22 
   7   3  -6    1.46    0.33 
   6  -3  -6    2.55    0.53 
   6  -3  -6    2.29    0.51 
  -6   3   6    2.45    0.58 
   6   3  -6    2.79    0.33 
   6   3  -6    2.64    0.39 
   5  -3  -6   10.90    0.85 
   5  -3  -6    9.79    0.83 
   5   3  -6   10.21    0.71 
   5   3  -6   11.28    0.55 
   5   3  -6   11.02    0.47 
   4  -3  -6    6.92    0.74 
   4  -3  -6    6.89    0.73 
  -4  -3   6    7.60    0.68 
   4   3  -6    7.04    0.46 
   4   3  -6    6.95    0.48 
  -4   3   6    6.41    0.76 
  -3  -3   6   24.48    1.15 
   3  -3  -6   23.90    1.07 
   3  -3  -6   23.73    1.10 
   3   3  -6   22.71    0.93 
   3   3  -6   23.45    0.92 
  -3   3   6   22.00    1.26 
   2  -3  -6    0.43    0.28 
   2  -3  -6    0.81    0.34 
  -2  -3   6   -0.46    0.36 
   2   3  -6    0.31    0.27 
  -2   3   6    0.41    0.36 
  -2   3   6    0.55    0.45 
   2   3  -6    0.44    0.29 
  -2   3   6    0.37    0.43 
  -1  -3   6    2.41    0.47 
   1  -3  -6    2.34    0.38 
   1   3  -6    2.66    0.42 
   1   3  -6    2.64    0.32 
  -1   3   6    2.33    0.51 
  -1   3   6    2.22    0.55 
  -1   3   6    3.09    0.48 
   0  -3  -6   22.41    0.94 
   0  -3   6   22.20    1.22 
   0   3   6   21.83    1.65 
   0   3  -6   21.46    1.07 
   0   3  -6   21.57    0.95 
   0   3   6   21.23    1.13 
   0   3   6   22.87    1.32 
   1  -3   6    1.93    0.51 
  -1  -3  -6    2.59    0.33 
  -1   3  -6    1.94    0.46 
   1   3   6    2.46    0.48 
  -1   3  -6    2.07    0.33 
   1   3   6    3.48    0.65 
   1   3   6    2.00    0.53 
   2  -3   6   17.75    1.18 
  -2  -3  -6   18.28    0.68 
  -2  -3  -6   17.21    0.64 
  -2   3  -6   16.10    0.84 
  -2   3  -6   17.19    1.10 
  -2   3  -6   16.90    0.88 
   2   3   6   16.63    1.25 
   2   3   6   16.95    1.06 
   2   3   6   18.80    1.09 
   3  -3   6   22.80    1.39 
   3  -3   6   23.70    0.86 
  -3   3  -6   23.53    1.31 
   3   3   6   22.17    1.49 
   3   3   6   22.59    1.24 
   3   3   6   24.59    1.25 
  -3   3  -6   23.13    1.07 
  -3   3  -6   23.75    1.05 
   4  -3   6    1.24    0.35 
   4  -3   6    1.65    0.63 
  -4   3  -6    1.92    0.43 
   4   3   6    1.24    0.49 
   4   3   6    1.62    0.54 
  -4   3  -6    0.95    0.54 
  -4   3  -6    1.56    0.38 
   4   3   6    1.24    0.59 
  -5  -3  -6   12.70    1.26 
   5  -3   6   13.10    1.27 
   5   3   6   13.13    0.97 
  -5   3  -6   12.86    1.24 
  -5   3  -6   10.16    0.83 
   5   3   6   11.00    1.08 
  -5   3  -6   10.19    0.81 
   6  -3   6    0.15    0.62 
   6  -3   6   -0.41    0.50 
  -6   3  -6   -0.12    0.67 
   6   3   6    0.24    0.50 
   6   3   6    0.49    0.58 
   7  -3   6    1.10    0.65 
   7  -3   6    0.95    0.74 
   7   3   6    1.41    0.69 
  -7   3  -6    0.83    0.78 
   7   3   6    1.56    0.53 
   8  -3   6    2.27    0.85 
   8   3   6   -0.64    0.78 
   8   3   6    1.09    0.53 
  -8   3  -6    1.67    0.95 
   9  -3   6    1.71    1.01 
   9  -3   6    0.62    0.87 
  -9   3  -6   -0.21    0.93 
   9   3   6    0.70    0.57 
  10  -3   6   -1.36    0.98 
  10   3   6    1.08    0.62 
 -10   3  -6    1.32    1.15 
  11  -4  -6    3.01    1.05 
  11  -4  -6    1.99    1.26 
  10  -4  -6    8.65    1.43 
  10  -4  -6    6.79    1.21 
  10  -4  -6    9.58    1.20 
  10   4  -6   10.03    0.88 
   9  -4  -6    3.60    0.87 
   9  -4  -6    3.09    1.06 
   9  -4  -6    3.46    1.01 
   9   4  -6    4.12    0.57 
   8  -4  -6    7.94    1.04 
   8   4  -6    7.85    0.73 
   7  -4  -6    5.81    0.81 
   7  -4  -6    6.00    0.91 
   7   4  -6    5.98    0.72 
   7   4  -6    7.33    0.74 
  -7   4   6    7.31    1.14 
   6  -4  -6   15.79    1.25 
   6  -4  -6   15.20    1.19 
   6   4  -6   14.43    0.88 
  -6   4   6   15.83    1.54 
   6   4  -6   15.18    1.13 
   6   4  -6   14.05    0.77 
   5  -4  -6   15.11    1.07 
  -5   4   6   15.49    1.43 
   5   4  -6   14.07    1.10 
   5   4  -6   13.90    0.88 
   5   4  -6   14.12    0.82 
   4  -4  -6   11.03    0.86 
   4  -4  -6   12.23    0.89 
   4   4  -6   10.48    1.09 
   4   4  -6   11.72    0.84 
   4   4  -6   11.83    0.84 
  -4   4   6    8.03    1.02 
   3  -4  -6    5.98    0.59 
   3  -4  -6    4.82    0.45 
  -3  -4   6    6.15    0.80 
   3   4  -6    5.24    0.58 
   3   4  -6    5.08    0.59 
  -3   4   6    5.90    0.94 
  -2  -4   6    1.86    0.65 
   2   4  -6    1.29    0.44 
  -2   4   6    1.85    0.71 
   2   4  -6    1.52    0.52 
  -1  -4   6   29.72    2.48 
   1   4  -6   37.00    1.64 
   1   4  -6   37.02    1.53 
  -1   4   6   38.49    1.97 
   0  -4   6   58.72    2.51 
   0   4   6   56.38    2.43 
   0   4  -6   55.40    2.07 
   0   4   6   57.92    2.36 
   0   4  -6   56.16    2.22 
   1  -4   6    4.10    0.93 
  -1   4  -6    5.51    0.98 
  -1   4  -6    6.79    0.70 
   1   4   6    6.61    0.90 
   1   4   6    6.72    0.94 
   2  -4   6    4.84    0.99 
  -2   4  -6    6.89    0.94 
   2   4   6    4.32    0.87 
   2   4   6    5.13    0.88 
   3  -4   6    0.46    0.88 
  -3   4  -6    0.76    0.78 
   3   4   6    0.93    0.76 
   3   4   6    1.50    0.71 
   4  -4   6   -0.26    0.91 
  -4   4  -6    0.10    0.83 
   4   4   6   -0.05    0.79 
   4   4   6    0.07    0.70 
   5  -4   6    1.74    1.01 
  -5   4  -6    2.58    1.02 
   5   4   6    1.99    0.78 
   5   4   6   -0.23    0.94 
   6  -4   6    5.76    1.26 
   6   4   6    5.07    0.86 
  -6   4  -6    8.92    1.26 
  18   0  -7    0.88    0.81 
  17   0  -7   -0.28    0.66 
 -16   0   7    0.26    0.28 
  16   0  -7   -0.15    0.53 
  15   0  -7    0.15    0.67 
 -15   0   7    0.03    0.20 
  15   0  -7    0.24    0.44 
  14   0  -7    0.08    0.37 
 -14   0   7    0.33    0.18 
 -14   0   7    0.05    0.19 
 -13   0   7   -0.04    0.14 
  13   0  -7   -0.30    0.32 
 -13   0   7    0.20    0.17 
 -12   0   7   -0.01    0.14 
 -12   0   7    0.03    0.12 
  12   0  -7    0.32    0.28 
 -11   0   7   -0.03    0.13 
 -11   0   7   -0.19    0.09 
  11   0  -7   -0.15    0.25 
 -10   0   7    0.00    0.08 
  10   0  -7    0.06    0.23 
 -10   0   7    0.10    0.12 
  -9   0   7    0.10    0.08 
   9   0  -7   -0.03    0.18 
  -9   0   7    0.14    0.12 
  -8   0   7    0.01    0.13 
  -8   0   7   -0.03    0.14 
  -7   0   7    0.53    0.14 
  -7   0   7    0.57    0.12 
  -6   0   7    0.22    0.13 
  -6   0   7   -0.15    0.09 
   6   0  -7   -0.18    0.17 
  -5   0   7   -0.19    0.11 
  -5   0   7   -0.03    0.08 
   5   0  -7   -0.10    0.16 
   4   0  -7    0.07    0.16 
   4   0  -7    0.01    0.10 
  -4   0   7    0.07    0.08 
  -3   0   7   -0.01    0.07 
   3   0  -7   -0.04    0.14 
  -3   0   7   -0.08    0.12 
   3   0  -7   -0.10    0.10 
   2   0  -7    0.13    0.19 
   2   0  -7   -0.12    0.10 
  -2   0   7   -0.24    0.14 
  -2   0   7   -0.15    0.08 
   1   0  -7    0.00    0.17 
  -1   0   7   -0.20    0.17 
  -1   0   7    0.03    0.08 
   1   0  -7    0.03    0.10 
  -1   0  -7   -0.17    0.12 
  -1   0  -7   -0.15    0.22 
   1   0   7   -0.04    0.19 
   1   0   7   -0.05    0.10 
   2   0   7    0.28    0.22 
  -2   0  -7   -0.06    0.12 
   2   0   7   -0.09    0.11 
  -2   0  -7    0.03    0.26 
   3   0   7   -0.31    0.24 
  -3   0  -7   -0.31    0.13 
   3   0   7   -0.17    0.12 
  -3   0  -7    0.49    0.26 
  -4   0  -7    0.65    0.34 
   4   0   7    0.05    0.15 
   4   0   7    0.15    0.16 
   4   0   7   -0.32    0.23 
  -4   0  -7   -0.20    0.15 
   5   0   7    0.05    0.17 
   5   0   7    0.14    0.33 
  -5   0  -7   -0.18    0.20 
  -5   0  -7   -0.22    0.35 
   5   0   7    0.05    0.16 
  -6   0  -7   -0.47    0.39 
   6   0   7    0.20    0.21 
  -6   0  -7   -0.32    0.23 
   6   0   7   -0.13    0.17 
   6   0   7    0.49    0.36 
   7   0   7    0.61    0.26 
  -7   0  -7    1.23    0.53 
   7   0   7    0.40    0.23 
   8   0   7    0.09    0.27 
   8   0   7    0.44    0.26 
  -8   0  -7    0.28    0.54 
   9   0   7    0.11    0.36 
  -9   0  -7    0.40    0.60 
   9   0   7    0.20    0.32 
  10   0   7    0.16    0.40 
  10   0   7   -0.29    0.41 
 -10   0  -7   -0.15    0.69 
  11   0   7   -0.27    0.44 
  11   0   7   -0.08    0.47 
 -11   0  -7   -0.82    0.78 
 -12   0  -7   -0.58    0.88 
  12   0   7   -0.69    0.54 
  12   0   7   -0.29    0.54 
  13   0   7    2.36    0.80 
 -13   0  -7   -2.13    1.01 
  18  -1  -7   10.73    1.36 
  17  -1  -7   -1.00    0.79 
 -17   1   7    1.37    0.48 
 -16  -1   7    1.34    0.37 
  16  -1  -7   -0.35    0.68 
 -16   1   7    0.86    0.37 
  16   1  -7    0.95    0.42 
 -16   1   7   -0.05    0.41 
  16   1  -7    1.65    0.89 
 -15  -1   7    0.87    0.28 
  15  -1  -7    0.06    0.61 
 -15   1   7    0.54    0.36 
  15   1  -7    1.23    0.36 
 -15   1   7    1.25    0.33 
  15   1  -7    1.86    0.72 
  14  -1  -7    8.51    0.91 
 -14  -1   7    7.92    0.46 
  14  -1  -7    8.53    0.98 
 -14   1   7    7.65    0.58 
  14   1  -7    8.97    0.56 
 -14   1   7    8.17    0.70 
  13  -1  -7   38.87    1.71 
 -13  -1   7   36.55    1.15 
 -13   1   7   36.15    1.29 
 -13   1   7   36.47    1.41 
 -12  -1   7   17.39    0.61 
  12  -1  -7   20.58    1.14 
 -12   1   7   19.66    0.93 
  11  -1  -7   53.93    2.03 
 -11   1   7   54.41    1.86 
  10  -1  -7    4.50    0.54 
 -10   1   7    3.37    0.49 
   9  -1  -7   20.20    1.01 
  -9   1   7   19.92    0.93 
   8  -1  -7    8.03    0.67 
  -8   1   7    9.19    0.61 
   7  -1  -7   52.63    1.84 
  -7   1   7   51.64    1.81 
   6  -1  -7    0.12    0.24 
  -6   1   7    0.23    0.19 
  -6   1   7    0.41    0.22 
  -5  -1   7   31.60    0.97 
   5  -1  -7   32.59    1.25 
   5   1  -7   33.49    1.11 
  -5   1   7   31.77    1.17 
  -5   1   7   32.25    1.26 
  -4  -1   7   15.90    0.52 
   4  -1  -7   14.76    0.76 
  -4   1   7   15.16    0.70 
  -4   1   7   15.71    0.78 
   4   1  -7   14.67    0.48 
   4   1  -7   14.58    0.65 
  -3  -1   7   44.79    1.33 
   3  -1  -7   42.42    1.55 
   3   1  -7   43.98    1.28 
  -3   1   7   44.10    1.55 
  -3   1   7   44.90    1.48 
   3   1  -7   44.71    1.46 
   2  -1  -7    5.21    0.43 
  -2  -1   7    5.43    0.31 
   2  -1  -7    6.06    0.47 
  -2  -1   7    5.32    0.31 
  -2   1   7    4.84    0.40 
   2   1  -7    5.76    0.44 
   2   1  -7    5.81    0.26 
  -2   1   7    5.20    0.44 
  -1  -1   7   16.90    0.70 
   1  -1  -7   17.57    0.79 
  -1  -1   7   17.29    0.66 
   1  -1  -7   17.81    0.85 
   1   1  -7   17.92    0.80 
  -1   1   7   18.31    0.75 
  -1   1   7   17.14    0.80 
   1   1  -7   18.02    0.61 
   0  -1   7   24.02    0.92 
   0  -1   7   22.74    0.85 
   0  -1  -7   22.88    0.96 
   0  -1  -7   23.39    1.01 
   0   1   7   23.50    1.01 
   0   1  -7   22.19    0.97 
   0   1   7   22.90    0.89 
   0   1  -7   24.62    0.79 
   1  -1   7   44.84    1.46 
  -1  -1  -7   43.63    1.60 
   1  -1   7   44.51    1.54 
  -1  -1  -7   43.59    1.65 
  -1   1  -7   42.25    1.60 
  -1   1  -7   46.00    1.38 
   1   1   7   44.73    1.61 
   1   1   7   46.07    1.48 
   2  -1   7    9.02    0.59 
   2  -1   7    8.72    0.51 
  -2  -1  -7    9.27    0.59 
  -2  -1  -7    9.42    0.66 
   2   1   7    9.23    0.51 
  -2   1  -7    9.18    0.43 
  -2   1  -7    8.03    0.67 
   3  -1   7    7.98    0.60 
  -3  -1  -7    8.71    0.61 
   3  -1   7    9.35    0.55 
  -3  -1  -7    8.15    0.69 
   3   1   7    8.32    0.50 
  -3   1  -7    8.59    0.72 
   3   1   7    8.02    0.64 
  -3   1  -7    8.92    0.45 
   4  -1   7   17.05    0.84 
   4  -1   7   17.82    0.96 
  -4  -1  -7   18.57    0.98 
   4   1   7   17.65    0.96 
  -4   1  -7   17.91    0.72 
  -4   1  -7   17.83    1.06 
   4   1   7   17.82    0.77 
   5  -1   7   38.85    1.48 
  -5  -1  -7   40.43    1.53 
  -5  -1  -7   41.19    1.62 
   5  -1   7   39.83    1.62 
   5   1   7   38.56    1.60 
  -5   1  -7   39.06    1.34 
   5   1   7   39.46    1.38 
  -5   1  -7   40.24    1.69 
   6  -1   7   10.58    0.89 
  -6  -1  -7    8.90    0.85 
   6  -1   7    9.61    0.71 
   6   1   7   11.06    0.61 
   6   1   7   11.14    0.89 
  -6   1  -7   11.75    0.60 
  -6   1  -7   10.76    0.97 
   7  -1   7   21.41    1.09 
   7  -1   7   21.70    1.28 
  -7  -1  -7   19.93    1.22 
   7   1   7   20.34    1.01 
  -7   1  -7   20.61    1.34 
   7   1   7   19.47    1.23 
   8  -1   7    2.66    0.49 
  -8  -1  -7    2.44    0.82 
  -8  -1  -7    3.00    0.62 
   8   1   7    2.96    0.69 
  -8   1  -7    3.63    0.70 
   8   1   7    2.35    0.34 
   8   1   7    2.47    0.38 
  -9  -1  -7    3.51    0.71 
  -9  -1  -7    1.96    0.56 
   9  -1   7    3.09    0.63 
   9  -1   7    2.11    0.74 
   9   1   7    2.87    0.45 
  -9   1  -7    4.30    0.81 
   9   1   7    3.61    0.76 
   9   1   7    2.02    0.38 
  10  -1   7   13.94    1.21 
  10   1   7   14.80    0.96 
  10   1   7   14.46    0.92 
 -10   1  -7   14.62    1.52 
  11  -1   7    5.20    0.84 
 -11  -1  -7    4.05    0.83 
 -11   1  -7    2.47    0.95 
  11   1   7    2.81    0.55 
  11   1   7    3.25    0.60 
  12  -1   7    1.91    0.83 
 -12   1  -7    0.64    1.02 
  12   1   7    1.83    0.63 
  12   1   7    1.41    0.58 
  13  -1   7    3.96    1.01 
  13   1   7    3.47    0.76 
  13   1   7    3.87    0.83 
 -13   1  -7    0.61    1.22 
  17  -2  -7    8.43    1.43 
  16  -2  -7   43.95    2.55 
  16   2  -7   40.89    2.29 
  15  -2  -7    8.72    1.14 
  15   2  -7    5.69    0.90 
 -15   2   7    6.73    0.72 
  14  -2  -7    2.11    0.82 
 -14   2   7    1.74    0.60 
  13  -2  -7    5.27    0.86 
  13  -2  -7    5.46    1.48 
  12  -2  -7    1.59    0.64 
  12  -2  -7    3.03    0.70 
 -12   2   7    1.97    0.57 
  11  -2  -7    1.07    0.48 
 -11   2   7    0.25    0.38 
  10  -2  -7   11.14    1.03 
  10  -2  -7   12.30    0.97 
 -10   2   7   13.17    0.94 
   9  -2  -7   10.79    0.87 
   9  -2  -7   12.25    1.03 
  -9   2   7   12.45    0.90 
   8  -2  -7    3.08    0.53 
   8  -2  -7    3.14    0.60 
  -8   2   7    2.84    0.46 
   7  -2  -7    0.93    0.37 
   7  -2  -7    1.32    0.43 
  -7   2   7    1.13    0.41 
   7   2  -7    0.88    0.09 
   6  -2  -7   10.18    0.76 
   6   2  -7    9.73    0.36 
  -6   2   7   11.14    0.81 
   6   2  -7    9.87    0.44 
  -6   2   7    8.83    0.76 
  -5  -2   7   43.15    1.34 
   5  -2  -7   42.38    1.62 
  -5   2   7   42.68    1.63 
  -5   2   7   42.63    1.72 
   5   2  -7   42.79    1.33 
   5   2  -7   40.14    1.24 
  -4  -2   7    5.39    0.43 
   4  -2  -7    5.00    0.57 
  -4   2   7    6.38    0.67 
  -4   2   7    5.60    0.59 
   4   2  -7    5.25    0.26 
   4   2  -7    5.66    0.41 
   4   2  -7    4.90    0.28 
  -3  -2   7    7.93    0.52 
   3  -2  -7    8.16    0.64 
   3   2  -7    8.67    0.52 
  -3   2   7    8.71    0.60 
   3   2  -7    7.76    0.37 
   3   2  -7    8.10    0.38 
  -3   2   7    8.69    0.72 
  -3   2   7    9.42    0.69 
  -2  -2   7   21.66    0.92 
   2  -2  -7   22.47    1.03 
   2   2  -7   22.03    0.90 
  -2   2   7   21.91    1.13 
  -2   2   7   22.51    1.02 
  -2   2   7   21.53    1.04 
   2   2  -7   22.30    0.77 
   2   2  -7   21.91    0.77 
   1  -2  -7    9.45    0.69 
  -1  -2   7    9.29    0.61 
   1   2  -7    9.14    0.45 
  -1   2   7    7.67    0.66 
   1   2  -7    9.55    0.62 
   1   2  -7    9.72    0.46 
  -1   2   7   10.31    0.80 
  -1   2   7   10.70    0.68 
   0  -2  -7   23.29    1.10 
   0  -2   7   22.05    0.77 
   0  -2   7   24.23    1.03 
   0  -2  -7   24.52    1.07 
   0   2  -7   22.47    1.04 
   0   2  -7   23.73    0.86 
   0   2   7   23.78    1.07 
   0   2   7   25.81    1.12 
   0   2  -7   23.68    0.86 
   1  -2   7    9.12    0.52 
  -1  -2  -7    8.81    0.69 
  -1  -2  -7    9.69    0.73 
   1  -2   7   10.21    0.69 
  -1   2  -7    9.37    0.50 
  -1   2  -7   10.02    0.75 
  -1   2  -7    9.54    0.49 
   1   2   7   10.13    0.69 
   1   2   7    8.82    0.73 
  -2  -2  -7   11.21    0.82 
   2  -2   7   11.47    0.78 
  -2  -2  -7   12.58    0.81 
   2  -2   7   11.48    0.65 
   2   2   7   12.09    0.81 
  -2   2  -7   12.09    0.57 
   2   2   7   11.83    0.74 
  -2   2  -7   11.13    0.84 
  -2   2  -7   12.36    0.60 
  -3  -2  -7   14.53    0.87 
  -3  -2  -7   14.98    0.92 
   3  -2   7   14.33    0.89 
   3  -2   7   13.76    0.79 
  -3   2  -7   14.07    0.97 
   3   2   7   13.86    0.80 
  -3   2  -7   14.40    0.67 
   3   2   7   14.69    0.94 
  -3   2  -7   14.21    0.69 
  -4  -2  -7   23.20    1.10 
   4  -2   7   22.85    1.19 
   4  -2   7   22.59    1.10 
  -4   2  -7   24.50    0.98 
   4   2   7   23.95    1.06 
  -4   2  -7   23.71    0.93 
  -4   2  -7   22.44    1.26 
   4   2   7   23.06    1.18 
  -5  -2  -7    5.51    0.59 
   5  -2   7    5.49    0.64 
  -5  -2  -7    5.29    0.78 
   5  -2   7    5.90    0.66 
   5   2   7    5.11    0.66 
  -5   2  -7    5.50    0.54 
  -5   2  -7    5.06    0.52 
  -5   2  -7    5.84    0.73 
   5   2   7    6.25    0.70 
  -6  -2  -7   15.51    0.95 
   6  -2   7   14.56    1.06 
   6  -2   7   14.72    1.07 
  -6   2  -7   16.03    1.24 
   6   2   7   16.04    0.86 
  -6   2  -7   15.62    0.81 
   6   2   7   15.29    1.08 
  -7  -2  -7    1.72    0.63 
   7  -2   7    1.28    0.48 
   7  -2   7    1.71    0.63 
  -7  -2  -7    1.67    0.48 
   7   2   7    1.03    0.59 
  -7   2  -7    0.48    0.64 
  -7   2  -7    2.25    0.40 
   7   2   7    1.46    0.41 
   8  -2   7    3.49    0.80 
  -8  -2  -7    2.66    0.55 
   8  -2   7    2.86    0.66 
   8   2   7    2.05    0.69 
   8   2   7    2.47    0.50 
  -8   2  -7    3.78    0.84 
   9  -2   7    2.98    0.68 
   9  -2   7    2.02    0.89 
  -9  -2  -7    2.60    0.57 
   9   2   7    0.42    1.25 
   9   2   7    1.52    0.43 
  -9   2  -7    2.58    0.86 
  10  -2   7   18.64    1.57 
 -10   2  -7   16.72    1.76 
  10   2   7   18.87    1.09 
  11  -2   7    5.41    0.99 
 -11   2  -7    3.39    1.18 
  11   2   7    5.15    0.70 
  11   2   7    4.50    0.65 
  14  -3  -7    2.03    0.98 
  14  -3  -7    1.22    1.16 
  13  -3  -7    4.57    0.96 
  13  -3  -7    5.84    1.13 
  12  -3  -7    4.24    0.92 
  12  -3  -7    4.17    1.33 
  12   3  -7    3.42    0.30 
  11  -3  -7   -0.20    0.66 
  11  -3  -7   -0.06    0.77 
  11  -3  -7    0.25    0.88 
  11   3  -7    0.19    0.16 
  10  -3  -7    1.51    0.79 
  10  -3  -7    0.75    0.68 
  10  -3  -7    2.45    0.67 
  10   3  -7    0.98    0.20 
   9  -3  -7   13.55    1.19 
   9  -3  -7   12.37    1.37 
   9   3  -7   14.51    0.60 
  -9   3   7   13.42    1.26 
   8  -3  -7    7.14    0.92 
   8  -3  -7    7.44    0.98 
   8  -3  -7    8.35    0.88 
   8   3  -7    7.98    0.53 
  -8   3   7    9.34    0.98 
   7  -3  -7   20.78    1.23 
   7  -3  -7   22.13    1.28 
   7   3  -7   21.22    0.89 
  -7   3   7   16.18    1.51 
   7   3  -7   20.88    0.69 
  -7   3   7   19.55    1.31 
   6  -3  -7   16.01    1.06 
   6  -3  -7   16.54    1.02 
  -6   3   7   14.08    1.12 
   6   3  -7   15.76    0.78 
   6   3  -7   13.57    0.59 
   6   3  -7   14.36    0.59 
   5  -3  -7    2.52    0.52 
   5   3  -7    3.24    0.33 
   5   3  -7    3.20    0.33 
  -5   3   7    2.34    0.56 
   5   3  -7    1.79    0.40 
  -4  -3   7   10.16    0.77 
   4  -3  -7   10.57    0.89 
   4   3  -7   10.36    0.62 
   4   3  -7   10.69    0.54 
  -4   3   7    9.59    0.93 
   3  -3  -7    0.00    0.39 
  -3  -3   7    0.23    0.39 
   3   3  -7    0.05    0.29 
   3   3  -7    0.09    0.20 
  -3   3   7    0.09    0.41 
  -2  -3   7   12.17    0.95 
   2  -3  -7   12.03    0.83 
   2   3  -7   12.82    0.66 
   2   3  -7   14.42    0.80 
  -2   3   7   12.24    0.92 
  -2   3   7   13.08    1.00 
   1  -3  -7   34.18    1.34 
  -1  -3   7   34.48    1.53 
   1   3  -7   33.99    1.40 
  -1   3   7   33.41    1.55 
  -1   3   7   34.11    1.51 
  -1   3   7   32.61    1.70 
   1   3  -7   34.00    1.24 
   0  -3  -7   47.24    1.66 
   0  -3   7   45.72    1.90 
   0   3  -7   45.41    1.59 
   0   3   7   47.50    1.91 
   0   3   7   48.90    2.11 
   0   3   7   46.93    1.86 
   0   3  -7   47.52    1.80 
   0   3  -7   43.36    1.58 
  -1  -3  -7    7.19    0.64 
   1  -3   7    6.58    0.73 
  -1   3  -7    5.92    0.56 
   1   3   7    6.90    0.74 
   1   3   7    5.63    0.65 
  -1   3  -7    6.37    0.68 
   1   3   7    5.76    0.72 
  -1   3  -7    6.51    0.58 
  -2  -3  -7    0.96    0.32 
   2  -3   7    0.63    0.48 
  -2   3  -7    0.07    0.25 
   2   3   7   -0.22    0.55 
   2   3   7    1.09    0.48 
   2   3   7    0.70    0.50 
  -2   3  -7    0.88    0.52 
  -2   3  -7   -0.03    0.31 
  -3  -3  -7    0.04    0.28 
   3  -3   7   -0.07    0.24 
   3  -3   7    0.44    0.53 
  -3   3  -7   -0.29    0.34 
  -3   3  -7   -0.30    0.28 
   3   3   7    0.19    0.49 
  -3   3  -7    0.43    0.58 
   3   3   7    0.64    0.46 
   3   3   7    1.82    0.67 
   4  -3   7   -0.43    0.52 
   4  -3   7    0.29    0.37 
   4   3   7    0.54    0.58 
   4   3   7    0.08    0.48 
  -4   3  -7   -0.69    0.35 
  -4   3  -7    0.53    0.62 
  -4   3  -7   -0.20    0.33 
   4   3   7    0.15    0.71 
   5  -3   7   13.50    1.00 
   5  -3   7   11.75    1.35 
   5   3   7   14.60    1.05 
  -5   3  -7   14.39    1.17 
  -5   3  -7   16.34    1.38 
   5   3   7   16.34    1.31 
   6  -3   7    3.60    0.90 
   6  -3   7    5.45    0.75 
   6   3   7    5.45    0.86 
   6   3   7    4.14    0.63 
  -6   3  -7    4.08    0.92 
   7  -3   7    4.27    0.94 
   7  -3   7    4.53    0.83 
   7   3   7    6.43    0.90 
  -7   3  -7    3.61    1.02 
   7   3   7    3.86    0.69 
   8  -3   7   -0.94    0.89 
   8  -3   7   -0.34    0.85 
  -8   3  -7   -0.40    0.98 
   8   3   7    0.00    0.54 
   9  -3   7    2.22    1.03 
   9  -3   7    2.52    1.40 
   9   3   7    2.74    0.68 
  -9   3  -7    3.82    1.28 
  11  -4  -7    1.41    1.09 
  11  -4  -7    4.37    1.30 
  10  -4  -7   -0.46    0.95 
   9  -4  -7    3.83    0.92 
   9  -4  -7    2.47    1.00 
  -9   4   7    3.36    1.06 
   9   4  -7    3.19    0.51 
   8  -4  -7    0.55    0.77 
   8   4  -7   -0.02    0.48 
  -8   4   7   -0.20    0.87 
   7  -4  -7   11.59    1.13 
   7  -4  -7   13.69    1.31 
   7   4  -7   14.31    1.07 
  -7   4   7   11.87    1.34 
   7   4  -7   12.67    0.72 
   6  -4  -7   10.59    1.12 
   6  -4  -7    9.38    0.94 
   6   4  -7    9.57    0.75 
   6   4  -7    9.22    1.04 
  -6   4   7    8.08    1.09 
   6   4  -7   10.42    1.04 
   5  -4  -7   -0.35    0.57 
   5  -4  -7    2.13    0.59 
   5   4  -7    1.53    0.40 
   5   4  -7    1.22    0.56 
  -5   4   7    1.08    0.80 
   5   4  -7    1.07    0.45 
   4  -4  -7   20.45    1.21 
   4  -4  -7   23.10    1.20 
   4   4  -7   23.34    1.07 
   4   4  -7   21.87    1.38 
   4   4  -7   21.65    1.16 
  -4   4   7   23.57    1.65 
  -3  -4   7    0.81    0.61 
   3  -4  -7    0.30    0.43 
   3  -4  -7   -0.43    0.42 
   3   4  -7    0.32    0.39 
  -3   4   7    1.21    0.76 
   3   4  -7    0.33    0.51 
   2  -4  -7    0.70    0.30 
   2  -4  -7    1.21    0.30 
  -2  -4   7    0.56    0.63 
   2   4  -7    1.39    0.44 
   2   4  -7    1.09    0.57 
  -2   4   7    0.34    0.74 
  -1  -4   7   10.75    1.11 
   1   4  -7    9.86    0.89 
   1   4  -7   10.07    1.15 
  -1   4   7   10.35    1.11 
   0  -4   7    5.58    0.95 
   0   4   7    5.71    0.90 
   0   4   7    3.44    0.82 
   0   4  -7    6.08    0.64 
   0   4  -7    4.38    0.96 
   1  -4   7    4.22    0.96 
   1   4   7    5.69    0.95 
  -1   4  -7    4.17    0.86 
   1   4   7    4.09    0.78 
  -1   4  -7    4.76    0.64 
   2  -4   7   15.65    1.74 
  -2   4  -7   15.53    1.51 
   2   4   7   13.64    1.40 
   2   4   7   12.87    1.22 
   3  -4   7   -0.29    0.90 
  -3   4  -7    0.92    0.89 
   3   4   7    1.14    0.72 
   3   4   7    1.13    0.94 
   4  -4   7    3.91    1.06 
  -4   4  -7    2.83    1.05 
   4   4   7    3.13    0.87 
   5  -4   7    7.81    1.36 
   5   4   7    7.19    0.97 
  -5   4  -7    6.35    1.24 
  18   0  -8   33.30    1.92 
  17   0  -8   10.39    1.22 
  16   0  -8    1.04    0.52 
 -16   0   8    1.30    0.28 
 -15   0   8    0.19    0.20 
  15   0  -8   -0.44    0.42 
 -14   0   8   19.66    0.71 
  14   0  -8   19.06    1.05 
 -14   0   8   20.18    0.76 
  13   0  -8   16.55    0.90 
 -13   0   8   16.79    0.67 
 -13   0   8   16.77    0.60 
 -12   0   8  226.37    6.21 
  12   0  -8  225.53    6.45 
 -12   0   8  225.36    6.29 
 -11   0   8   47.41    1.41 
 -11   0   8   47.39    1.49 
  11   0  -8   50.08    1.63 
 -10   0   8   11.21    0.52 
 -10   0   8   11.68    0.42 
  -9   0   8   25.12    0.89 
  -9   0   8   24.80    0.84 
  -8   0   8   54.02    1.62 
  -8   0   8   55.62    1.72 
  -7   0   8   11.79    0.45 
   7   0  -8   12.11    0.67 
  -7   0   8   11.08    0.54 
  -6   0   8  152.51    4.42 
   6   0  -8  157.97    4.54 
  -6   0   8  151.49    4.27 
   5   0  -8   34.16    1.28 
  -5   0   8   33.80    1.04 
   4   0  -8   23.22    0.99 
  -4   0   8   23.68    0.76 
   4   0  -8   23.89    0.84 
   3   0  -8   13.11    0.70 
  -3   0   8   12.57    0.47 
  -3   0   8   12.16    0.62 
   3   0  -8   12.28    0.55 
  -2   0   8  102.04    3.03 
   2   0  -8   94.27    3.05 
   2   0  -8   98.15    2.90 
  -2   0   8  100.79    2.82 
  -1   0   8   30.81    1.19 
   1   0  -8   29.05    1.20 
   1   0  -8   31.22    1.08 
  -1   0   8   32.60    1.01 
   0   0  -8   88.06    2.68 
   0   0   8   89.09    2.83 
   0   0   8   92.57    2.61 
  -1   0  -8    0.50    0.27 
  -1   0  -8    0.91    0.19 
   1   0   8    1.35    0.19 
   1   0   8    1.12    0.30 
  -2   0  -8   22.51    0.89 
  -2   0  -8   22.50    1.09 
   2   0   8   21.88    1.03 
   2   0   8   23.84    0.84 
  -3   0  -8   51.77    1.70 
   3   0   8   49.83    1.87 
   3   0   8   52.56    1.64 
  -3   0  -8   51.78    1.93 
   4   0   8   59.03    1.89 
   4   0   8   60.94    1.95 
  -4   0  -8   60.05    2.21 
  -4   0  -8   58.47    1.94 
   4   0   8   60.27    2.16 
   5   0   8   82.70    2.85 
   5   0   8   84.52    2.55 
  -5   0  -8   81.10    2.60 
   5   0   8   85.02    2.60 
  -5   0  -8   78.74    2.86 
  -6   0  -8  105.49    3.63 
   6   0   8  110.85    3.30 
   6   0   8  109.93    3.36 
  -7   0  -8   11.63    1.10 
   7   0   8   12.32    0.72 
   7   0   8   11.05    0.74 
   8   0   8    9.65    0.76 
  -8   0  -8   11.14    1.16 
   8   0   8    9.18    0.73 
   9   0   8   19.69    1.12 
   9   0   8   21.28    1.10 
  -9   0  -8   21.08    1.49 
  10   0   8    5.11    0.70 
 -10   0  -8    6.10    1.00 
  10   0   8    3.69    0.60 
  11   0   8    2.25    0.66 
  11   0   8    1.95    0.63 
 -11   0  -8    1.39    0.94 
 -12   0  -8    1.36    1.05 
  12   0   8    2.92    0.79 
  18  -1  -8    2.77    1.09 
  17  -1  -8    4.74    1.00 
 -17   1   8    5.10    0.72 
  16  -1  -8    1.97    0.95 
 -16   1   8    2.63    0.42 
  16   1  -8    4.19    0.89 
 -16   1   8    2.96    0.50 
  15  -1  -8    0.75    0.64 
 -15   1   8    0.88    0.40 
 -15   1   8    1.33    0.33 
  14  -1  -8   46.00    1.94 
 -14   1   8   41.68    1.48 
 -14   1   8   43.37    1.61 
  13  -1  -8   14.46    1.07 
 -13   1   8   14.83    0.72 
 -13   1   8   15.04    0.86 
  12  -1  -8   11.59    0.94 
 -12   1   8   11.24    0.73 
  11  -1  -8    4.83    0.58 
 -11   1   8    3.85    0.45 
  10  -1  -8   12.13    0.86 
 -10   1   8   10.61    1.09 
  -9   1   8   30.85    1.25 
   8  -1  -8    8.52    0.69 
  -8   1   8    8.63    0.61 
  -8   1   8   10.20    0.65 
   7  -1  -8    0.40    0.31 
  -7   1   8    0.22    0.23 
  -7   1   8    0.45    0.24 
   6  -1  -8   16.28    0.86 
  -6   1   8   14.56    0.81 
   6   1  -8   16.11    0.72 
  -6   1   8   15.82    0.75 
  -5  -1   8   12.09    0.43 
   5  -1  -8   11.40    0.73 
   5   1  -8   12.74    0.61 
  -5   1   8   12.26    0.72 
   5   1  -8   12.00    0.41 
  -5   1   8   11.50    0.63 
   4  -1  -8   26.09    1.11 
  -4  -1   8   25.27    0.82 
  -4   1   8   25.19    0.98 
   4   1  -8   25.03    0.78 
  -4   1   8   26.08    1.11 
   4   1  -8   24.25    0.98 
   3  -1  -8   31.27    1.28 
   3  -1  -8   30.95    1.21 
  -3  -1   8   32.53    1.02 
   3   1  -8   33.39    0.98 
   3   1  -8   31.02    1.18 
  -3   1   8   31.06    1.15 
  -3   1   8   31.93    1.24 
  -2  -1   8   21.37    0.76 
  -2  -1   8   18.92    0.79 
   2  -1  -8   20.89    0.92 
   2  -1  -8   22.07    1.01 
   2   1  -8   21.66    0.93 
  -2   1   8   21.73    0.87 
  -2   1   8   21.14    0.96 
   2   1  -8   22.96    0.72 
  -1  -1   8    8.09    0.48 
   1  -1  -8    8.37    0.63 
  -1  -1   8    7.02    0.40 
   1  -1  -8    7.52    0.52 
   1   1  -8    8.02    0.36 
  -1   1   8    8.07    0.68 
   1   1  -8    6.33    0.55 
  -1   1   8    7.46    0.48 
   0  -1   8   20.74    0.80 
   0  -1   8   19.86    0.88 
   0  -1   8   19.11    0.76 
   0  -1  -8   21.29    1.00 
   0  -1  -8   19.35    0.92 
   0   1  -8   21.26    0.73 
   0   1  -8   20.44    0.95 
   0   1   8   20.30    0.83 
   0   1   8   20.38    0.97 
   1  -1   8    7.44    0.46 
  -1  -1  -8    7.37    0.62 
   1  -1   8    8.20    0.59 
   1  -1   8    8.14    0.48 
  -1  -1  -8    7.60    0.57 
  -1   1  -8    7.34    0.66 
   1   1   8    8.06    0.65 
   1   1   8    7.99    0.50 
  -1   1  -8    8.53    0.42 
  -2  -1  -8   30.05    1.30 
   2  -1   8   27.79    1.07 
   2  -1   8   30.26    1.13 
  -2  -1  -8   30.38    1.21 
   2  -1   8   29.01    1.21 
   2   1   8   30.01    1.10 
  -2   1  -8   28.29    1.31 
  -2   1  -8   31.48    1.04 
   2   1   8   30.44    1.29 
  -3  -1  -8   16.71    0.99 
   3  -1   8   14.57    0.85 
   3  -1   8   14.06    0.70 
   3  -1   8   14.89    0.75 
  -3  -1  -8   17.19    0.88 
  -3   1  -8   16.30    0.67 
   3   1   8   14.78    0.89 
   3   1   8   15.46    0.72 
  -3   1  -8   13.92    0.96 
   4  -1   8    3.06    0.37 
   4  -1   8    3.12    0.47 
  -4  -1  -8    3.71    0.47 
  -4  -1  -8    3.81    0.54 
  -4   1  -8    2.75    0.54 
   4   1   8    4.02    0.40 
  -4   1  -8    3.09    0.35 
   4   1   8    3.38    0.51 
   5  -1   8    1.97    0.33 
  -5  -1  -8    3.29    0.57 
   5  -1   8    1.85    0.47 
  -5   1  -8    2.53    0.59 
   5   1   8    1.97    0.49 
   5   1   8    2.46    0.34 
  -5   1  -8    2.33    0.32 
   6  -1   8   37.10    1.66 
   6  -1   8   37.27    1.55 
  -6  -1  -8   37.24    1.66 
  -6   1  -8   36.85    1.77 
   6   1   8   38.21    1.38 
   6   1   8   37.30    1.68 
  -6   1  -8   38.68    1.37 
   7  -1   8    0.86    0.41 
  -7  -1  -8    0.26    0.52 
  -7   1  -8    0.34    0.57 
  -7   1  -8    0.86    0.33 
   7   1   8   -0.24    0.58 
   7   1   8    0.25    0.26 
   8  -1   8   17.02    1.08 
  -8  -1  -8   16.67    1.54 
   8  -1   8   18.80    1.36 
  -8  -1  -8   15.58    1.17 
   8   1   8   17.26    1.36 
   8   1   8   15.63    0.88 
   8   1   8   16.42    0.94 
  -8   1  -8   16.51    1.40 
   9  -1   8    5.79    0.72 
  -9  -1  -8    6.27    0.88 
   9   1   8    6.53    0.75 
   9   1   8    6.30    0.71 
  -9   1  -8    5.86    0.98 
 -10  -1  -8    6.09    0.93 
  10  -1   8    5.04    0.81 
  10   1   8    6.38    0.67 
 -10   1  -8    6.29    1.11 
  10   1   8    7.99    0.86 
  11  -1   8    3.88    0.90 
 -11  -1  -8    2.89    0.95 
  11   1   8    3.82    0.67 
 -11   1  -8    1.49    1.03 
  11   1   8    3.78    0.65 
  12  -1   8    4.51    0.99 
 -12  -1  -8    3.21    1.07 
  12   1   8    4.65    0.80 
 -12   1  -8    4.93    1.34 
  12   1   8    6.20    0.85 
  17  -2  -8    3.49    1.26 
  16  -2  -8    0.49    0.95 
  16   2  -8    0.07    1.00 
  15  -2  -8   10.00    1.24 
  14  -2  -8   13.10    1.46 
 -14   2   8   11.92    1.19 
  13  -2  -8    0.95    0.70 
  12  -2  -8    6.89    0.80 
  12  -2  -8    7.19    0.90 
  11  -2  -8   14.90    1.22 
  11  -2  -8   15.13    1.15 
 -11   2   8   15.21    1.06 
  10  -2  -8   -0.08    0.43 
  10  -2  -8    0.13    0.51 
 -10   2   8    0.18    0.38 
   9  -2  -8   23.61    1.31 
   9  -2  -8   18.94    1.74 
  -9   2   8   20.31    1.21 
   8  -2  -8   15.97    1.02 
  -8   2   8   13.68    0.96 
  -8   2   8   14.97    1.01 
   7  -2  -8    1.71    0.46 
  -7   2   8    0.92    0.41 
  -7   2   8    2.12    0.44 
   7   2  -8    1.43    0.24 
   6  -2  -8   -0.18    0.35 
  -6   2   8   -0.10    0.35 
   6   2  -8    0.08    0.08 
   6   2  -8    0.04    0.18 
   6   2  -8    0.08    0.14 
  -6   2   8    0.15    0.35 
  -5  -2   8    6.70    0.43 
   5  -2  -8    6.44    0.69 
  -5   2   8    6.77    0.76 
   5   2  -8    6.62    0.47 
   5   2  -8    6.45    0.29 
  -5   2   8    5.66    0.64 
   4  -2  -8    3.96    0.52 
  -4  -2   8    4.13    0.41 
  -4   2   8    3.83    0.54 
  -4   2   8    4.35    0.52 
   4   2  -8    4.65    0.46 
   4   2  -8    4.12    0.25 
  -3  -2   8    7.36    0.54 
   3  -2  -8    8.04    0.69 
  -3   2   8    7.48    0.67 
   3   2  -8    8.34    0.38 
  -3   2   8    8.13    0.76 
   3   2  -8    7.72    0.56 
  -3   2   8    9.24    0.66 
  -2  -2   8   18.48    0.85 
   2  -2  -8   17.86    0.98 
  -2   2   8   19.10    0.98 
   2   2  -8   18.15    0.67 
  -2   2   8   18.11    0.96 
   2   2  -8   18.89    0.89 
  -2   2   8   18.77    1.10 
  -1  -2   8   22.27    0.97 
   1  -2  -8   21.81    1.09 
   1   2  -8   22.63    0.80 
   1   2  -8   22.01    1.02 
  -1   2   8   22.69    1.05 
  -1   2   8   21.86    1.08 
  -1   2   8   21.04    1.18 
   0  -2   8   43.88    1.40 
   0  -2   8   45.07    1.63 
   0  -2  -8   45.25    1.70 
   0  -2  -8   44.24    1.77 
   0   2   8   45.70    1.67 
   0   2   8   44.33    1.72 
   0   2  -8   45.59    1.43 
   0   2  -8   43.13    1.68 
  -1  -2  -8   19.30    1.02 
   1  -2   8   19.08    0.83 
   1  -2   8   20.28    0.99 
   1   2   8   20.59    1.07 
  -1   2  -8   19.69    0.77 
  -1   2  -8   18.04    1.02 
   1   2   8   19.28    0.98 
   2  -2   8   13.71    0.89 
  -2  -2  -8   13.43    1.11 
   2  -2   8   14.42    0.79 
  -2  -2  -8   14.07    0.92 
   2   2   8   15.55    0.95 
  -2   2  -8   14.59    0.67 
   2   2   8   14.63    0.83 
  -2   2  -8   15.09    1.05 
  -3  -2  -8    6.23    0.66 
   3  -2   8    6.12    0.65 
   3  -2   8    5.17    0.81 
  -3   2  -8    5.53    0.70 
   3   2   8    6.98    0.63 
  -3   2  -8    6.37    0.49 
   3   2   8    6.32    0.69 
  -4  -2  -8   47.08    1.83 
   4  -2   8   47.69    1.78 
   4  -2   8   48.06    1.90 
  -4   2  -8   44.12    2.01 
  -4   2  -8   48.38    1.61 
   4   2   8   48.95    1.73 
   4   2   8   45.26    1.90 
   5  -2   8   10.74    0.96 
  -5  -2  -8    9.72    0.88 
   5  -2   8   11.31    0.95 
  -5   2  -8   10.89    0.67 
   5   2   8    9.47    0.76 
   5   2   8    9.77    0.97 
  -5   2  -8   11.78    1.16 
   6  -2   8   23.64    1.38 
  -6  -2  -8   22.69    1.40 
   6  -2   8   20.28    1.30 
  -6  -2  -8   23.83    1.28 
  -6   2  -8   25.42    1.06 
  -6   2  -8   25.28    1.58 
   6   2   8   23.14    1.46 
   6   2   8   22.68    1.09 
   7  -2   8    0.04    0.55 
  -7  -2  -8    0.45    0.53 
  -7   2  -8    0.30    0.70 
   7   2   8    0.75    0.39 
   7   2   8    2.31    0.68 
   8  -2   8    7.83    0.89 
  -8  -2  -8   10.30    1.08 
   8  -2   8   14.00    1.43 
  -8   2  -8    8.71    1.15 
   8   2   8    8.70    0.82 
  -9  -2  -8   10.21    0.91 
   9  -2   8    9.43    1.07 
  -9   2  -8   10.37    1.27 
   9   2   8   10.20    0.93 
 -10  -2  -8    4.08    0.78 
  10  -2   8    7.43    1.03 
  10   2   8    4.38    0.63 
 -10   2  -8    4.77    1.15 
  11  -2   8    3.76    1.01 
  11   2   8    0.73    0.62 
  11   2   8    1.44    0.63 
  14  -3  -8    2.99    1.13 
  14  -3  -8    4.56    1.09 
  13  -3  -8    7.29    1.20 
  13  -3  -8    7.79    1.18 
  12  -3  -8    6.74    0.99 
  12  -3  -8   10.46    1.28 
  11  -3  -8    7.02    1.03 
  11  -3  -8    7.66    0.99 
  10  -3  -8   13.03    1.29 
  10  -3  -8   16.60    1.53 
  10  -3  -8   13.69    1.39 
   9  -3  -8    1.14    0.64 
   9  -3  -8    0.41    0.67 
   9   3  -8    1.31    0.19 
  -9   3   8    0.92    0.66 
  -9   3   8    2.75    1.16 
   8  -3  -8    3.20    0.70 
  -8   3   8    3.85    0.75 
   8   3  -8    2.96    0.29 
   8   3  -8    2.93    0.31 
  -8   3   8    2.73    0.71 
   7  -3  -8    1.89    0.63 
   7   3  -8    1.45    0.32 
   7   3  -8    1.49    0.27 
  -7   3   8    0.11    0.53 
  -7   3   8    0.46    0.61 
   6  -3  -8    1.73    0.57 
  -6   3   8    2.55    0.65 
  -6   3   8    2.59    0.81 
   6   3  -8    1.96    0.20 
   6   3  -8    1.86    0.31 
   6   3  -8    2.12    0.36 
   5  -3  -8    4.24    0.65 
  -5  -3   8    5.92    0.62 
  -5   3   8    4.58    0.68 
   5   3  -8    4.89    0.52 
   5   3  -8    4.65    0.36 
   4  -3  -8    0.69    0.45 
  -4  -3   8    1.55    0.40 
  -4   3   8    1.13    0.55 
   4   3  -8    0.68    0.21 
   4   3  -8    0.47    0.23 
   4   3  -8    0.83    0.33 
  -3  -3   8   16.25    0.99 
   3  -3  -8   17.86    1.04 
   3   3  -8   17.71    0.92 
   3   3  -8   15.93    0.73 
   3   3  -8   15.91    0.73 
  -3   3   8   16.05    1.17 
   2  -3  -8   31.78    1.37 
  -2  -3   8   31.26    1.44 
   2   3  -8   31.49    1.33 
   2   3  -8   32.28    1.16 
  -2   3   8   32.50    1.49 
  -2   3   8   30.59    1.53 
   2   3  -8   30.83    1.14 
   1  -3  -8    9.76    0.81 
  -1  -3   8    7.90    0.89 
   1   3  -8    8.15    0.58 
  -1   3   8   10.10    0.87 
  -1   3   8    7.13    0.79 
   1   3  -8    9.14    0.61 
   1   3  -8    9.25    0.86 
   0  -3  -8   34.27    1.39 
   0  -3   8   33.33    1.58 
   0   3   8   31.00    1.55 
   0   3   8   31.80    1.77 
   0   3  -8   33.49    1.53 
   0   3  -8   31.95    1.24 
   0   3  -8   33.10    1.24 
   0   3   8   33.15    1.53 
  -1  -3  -8    7.10    0.76 
   1  -3   8    7.27    0.82 
   1   3   8    7.09    0.74 
  -1   3  -8    7.07    0.77 
  -1   3  -8    7.03    0.61 
   1   3   8    6.05    0.75 
   1   3   8    8.16    0.99 
  -1   3  -8    6.32    0.60 
   2  -3   8    4.61    0.93 
  -2  -3  -8    4.34    0.55 
  -2   3  -8    5.67    0.61 
  -2   3  -8    3.65    0.90 
   2   3   8    4.98    0.89 
  -2   3  -8    4.29    0.48 
   2   3   8    3.24    0.67 
   2   3   8    4.00    0.64 
  -3  -3  -8    0.60    0.41 
   3  -3   8    0.73    0.30 
   3  -3   8   -0.65    0.53 
   3   3   8    0.04    0.61 
   3   3   8    0.15    0.48 
  -3   3  -8    0.44    0.33 
   3   3   8   -0.19    1.08 
  -3   3  -8    0.17    0.61 
  -3   3  -8    0.97    0.36 
   4  -3   8    8.85    0.99 
  -4  -3  -8   10.09    0.74 
   4  -3   8    9.24    0.84 
  -4   3  -8    9.18    0.81 
  -4   3  -8   10.16    0.82 
  -4   3  -8    9.51    1.04 
   4   3   8   11.55    1.20 
   4   3   8   10.48    0.97 
   5  -3   8   10.59    0.99 
   5  -3   8    9.08    1.10 
  -5  -3  -8    9.37    0.64 
   5   3   8   12.02    1.07 
   5   3   8    8.54    1.07 
  -5   3  -8   10.50    1.15 
   6  -3   8    3.81    0.74 
   6  -3   8    4.57    0.98 
  -6   3  -8    3.76    0.98 
   6   3   8    5.40    0.73 
   7  -3   8    1.05    1.02 
   7  -3   8   -0.45    0.81 
   7   3   8    0.28    0.57 
  -7   3  -8    0.22    0.99 
   8  -3   8    6.05    1.15 
   8  -3   8    6.37    1.13 
  -8   3  -8    7.57    1.32 
   8   3   8    5.94    0.80 
  10  -4  -8    1.51    0.97 
 -10   4   8    0.54    1.12 
   9  -4  -8    3.88    1.03 
   9  -4  -8    5.83    1.13 
  -9   4   8    4.22    1.10 
   8  -4  -8    1.75    0.89 
   8  -4  -8    2.50    0.98 
  -8   4   8    3.30    1.02 
   8   4  -8    3.86    0.56 
   7  -4  -8    0.73    0.85 
   7  -4  -8    2.05    0.90 
   7   4  -8    3.39    0.61 
  -7   4   8    2.88    0.93 
   6  -4  -8    6.05    0.86 
   6  -4  -8    5.33    0.90 
   6   4  -8    6.07    0.59 
   6   4  -8    4.73    0.70 
  -6   4   8    5.18    0.98 
   5  -4  -8    0.15    0.70 
   5  -4  -8    0.25    0.64 
   5   4  -8    0.52    0.60 
   5   4  -8    1.11    0.50 
  -5   4   8    1.82    0.90 
   5   4  -8    0.16    0.32 
  -4  -4   8    2.37    0.66 
   4  -4  -8    1.54    0.61 
   4  -4  -8    1.55    0.65 
   4   4  -8    1.72    0.41 
  -4   4   8    2.51    0.87 
   4   4  -8    3.25    0.60 
   3  -4  -8    3.78    0.61 
   3  -4  -8    3.46    0.60 
  -3  -4   8    4.08    0.76 
   3   4  -8    2.93    0.45 
   3   4  -8    3.39    0.65 
  -3   4   8    3.44    0.90 
  -2  -4   8   12.92    1.41 
  -2   4   8   12.21    1.38 
   2   4  -8   11.25    0.95 
   2   4  -8   13.36    1.22 
   2   4  -8   11.17    0.86 
  -1  -4   8   31.66    1.90 
   1   4  -8   29.67    1.69 
  -1   4   8   30.19    1.84 
   1   4  -8   28.86    1.34 
   1   4  -8   28.50    1.38 
   0  -4   8   13.82    1.65 
   0   4  -8   12.83    0.99 
   0   4   8   14.71    1.43 
   0   4  -8   15.16    1.21 
   0   4  -8   17.11    1.45 
   1  -4   8    0.66    0.91 
  -1   4  -8   -0.31    0.76 
   1   4   8   -0.27    0.73 
   2  -4   8    1.46    1.00 
  -2   4  -8    2.46    0.93 
   2   4   8    2.52    0.85 
   3  -4   8    1.82    1.03 
   3   4   8    4.37    0.95 
  -3   4  -8    3.22    1.03 
   4  -4   8    1.09    1.14 
  -4   4  -8   -1.32    1.02 
   4   4   8    0.82    0.82 
  17   0  -9    0.07    0.60 
 -16   0   9    0.04    0.23 
  16   0  -9    0.46    0.54 
 -15   0   9    0.16    0.21 
  15   0  -9   -0.59    0.42 
 -15   0   9   -0.13    0.18 
 -14   0   9   -0.21    0.18 
  14   0  -9   -0.03    0.34 
 -14   0   9   -0.02    0.14 
 -13   0   9   -0.02    0.17 
 -13   0   9    0.02    0.12 
 -12   0   9   -0.14    0.15 
 -12   0   9   -0.28    0.10 
 -12   0   9   -0.12    0.22 
 -11   0   9    0.06    0.18 
 -11   0   9    0.00    0.09 
 -11   0   9    0.29    0.17 
 -10   0   9   -0.11    0.15 
 -10   0   9    0.17    0.16 
  -9   0   9   -0.03    0.16 
  -9   0   9   -0.15    0.13 
   8   0  -9   -0.20    0.25 
  -8   0   9   -0.16    0.17 
  -8   0   9   -0.04    0.11 
  -7   0   9    0.06    0.18 
   7   0  -9   -0.20    0.23 
  -7   0   9   -0.10    0.10 
  -6   0   9   -0.14    0.16 
  -6   0   9    0.01    0.10 
   6   0  -9    0.05    0.25 
   5   0  -9   -0.10    0.15 
   5   0  -9   -0.38    0.20 
  -5   0   9    0.08    0.10 
  -4   0   9    0.02    0.10 
   4   0  -9   -0.07    0.15 
   4   0  -9    0.01    0.24 
   3   0  -9    0.13    0.17 
  -3   0   9   -0.04    0.10 
   3   0  -9   -0.01    0.22 
  -3   0   9   -0.17    0.19 
  -2   0   9    0.01    0.10 
   2   0  -9   -0.09    0.15 
  -2   0   9    0.07    0.20 
   2   0  -9   -0.12    0.24 
   1   0  -9    0.16    0.27 
  -1   0   9   -0.07    0.23 
  -1   0   9   -0.14    0.11 
   1   0  -9   -0.09    0.16 
   0   0  -9    0.08    0.17 
   0   0   9    0.05    0.13 
   0   0   9   -0.13    0.31 
   0   0  -9    0.36    0.30 
   1   0   9    0.49    0.30 
  -1   0  -9   -0.10    0.27 
   1   0   9    0.13    0.15 
  -1   0  -9   -0.28    0.17 
  -2   0  -9    0.20    0.36 
  -2   0  -9    0.05    0.22 
   2   0   9   -0.32    0.13 
   2   0   9   -0.01    0.31 
   3   0   9   -0.42    0.29 
  -3   0  -9   -0.15    0.32 
   3   0   9    0.02    0.17 
  -3   0  -9   -0.22    0.21 
  -4   0  -9    0.22    0.42 
   4   0   9    0.10    0.20 
   4   0   9    0.71    0.37 
   4   0   9   -0.06    0.18 
  -4   0  -9   -0.58    0.22 
   5   0   9    0.20    0.24 
   5   0   9   -0.12    0.21 
  -5   0  -9   -0.68    0.24 
  -6   0  -9   -0.49    0.47 
   6   0   9    0.01    0.27 
   6   0   9    0.22    0.26 
  -6   0  -9   -0.02    0.31 
   7   0   9   -0.01    0.30 
   7   0   9   -0.23    0.30 
  -7   0  -9    0.49    0.62 
  -8   0  -9   -0.01    0.67 
   8   0   9    0.25    0.37 
   8   0   9    0.67    0.42 
   9   0   9    0.01    0.45 
   9   0   9   -0.19    0.42 
  -9   0  -9   -0.81    0.78 
 -10   0  -9    0.79    0.89 
  10   0   9   -0.15    0.47 
  10   0   9   -0.72    0.50 
  11   0   9    1.32    0.69 
  11   0   9   -0.14    0.60 
 -11   0  -9    1.33    1.07 
  18  -1  -9    2.49    1.05 
  17  -1  -9    1.37    0.87 
  16  -1  -9   10.46    1.09 
 -16   1   9   10.22    0.72 
 -16   1   9   10.24    0.90 
  15  -1  -9    9.34    0.94 
 -15   1   9    6.27    0.62 
 -15   1   9    7.94    0.77 
  14  -1  -9    3.83    0.69 
 -14   1   9    3.66    0.40 
 -14   1   9    2.85    0.43 
  13  -1  -9   20.88    1.25 
 -13   1   9   19.40    1.01 
  12  -1  -9   10.81    0.91 
 -12   1   9   11.92    0.77 
 -11   1   9   23.74    1.08 
  10  -1  -9   21.13    1.16 
 -10   1   9   24.54    1.07 
 -10   1   9   21.78    1.02 
   9  -1  -9    1.73    0.42 
  -9   1   9    1.14    0.30 
  -9   1   9    1.52    0.42 
   8  -1  -9    7.12    0.70 
  -8   1   9    6.57    0.55 
  -8   1   9    6.70    0.62 
   8   1  -9    6.64    0.56 
   7  -1  -9   27.52    1.25 
  -7   1   9   27.95    1.21 
  -7   1   9   27.79    1.10 
   7   1  -9   28.31    1.11 
   6  -1  -9    4.78    0.54 
  -6  -1   9    5.03    0.24 
  -6   1   9    5.14    0.49 
  -6   1   9    4.75    0.55 
   6   1  -9    4.67    0.48 
  -5  -1   9   11.36    0.44 
   5  -1  -9   11.43    0.77 
   5   1  -9   10.91    0.42 
   5   1  -9   11.83    0.67 
  -5   1   9   10.80    0.73 
  -5   1   9   11.38    0.63 
   4  -1  -9   30.47    1.31 
  -4  -1   9   31.83    1.01 
   4   1  -9   31.52    1.22 
  -4   1   9   30.18    1.15 
   4   1  -9   31.44    0.99 
  -4   1   9   31.69    1.33 
  -4   1   9   32.17    1.28 
   3  -1  -9   -0.04    0.28 
  -3  -1   9    0.06    0.11 
   3  -1  -9    0.22    0.24 
  -3   1   9    0.07    0.19 
  -3   1   9    0.14    0.22 
   3   1  -9   -0.03    0.11 
   3   1  -9    0.02    0.25 
  -2  -1   9   15.63    0.64 
   2  -1  -9   15.26    0.87 
  -2  -1   9   15.82    0.69 
  -2   1   9   15.74    0.72 
   2   1  -9   15.93    0.60 
   2   1  -9   16.93    0.86 
  -2   1   9   15.81    0.84 
  -1  -1   9   14.29    0.70 
   1  -1  -9   13.53    0.81 
  -1  -1   9   13.39    0.59 
   1  -1  -9   13.06    0.76 
  -1  -1   9   13.25    0.61 
   1   1  -9   13.54    0.80 
   1   1  -9   14.07    0.56 
  -1   1   9   14.60    0.83 
  -1   1   9   14.53    0.68 
   0  -1   9    5.27    0.52 
   0  -1  -9    4.97    0.55 
   0  -1   9    5.24    0.40 
   0  -1   9    5.03    0.39 
   0  -1  -9    4.81    0.56 
   0   1  -9    5.93    0.36 
   0   1  -9    5.25    0.57 
   0   1   9    5.57    0.46 
   0   1   9    6.75    0.63 
  -1  -1  -9   10.31    0.70 
  -1  -1  -9   10.11    0.78 
   1  -1   9   10.22    0.56 
   1  -1   9    9.76    0.70 
   1  -1   9   10.64    0.59 
  -1   1  -9    9.74    0.79 
   1   1   9   11.00    0.78 
   1   1   9   11.07    0.59 
  -1   1  -9   11.44    0.52 
  -2  -1  -9   20.70    1.00 
  -2  -1  -9   20.34    1.08 
   2  -1   9   19.72    0.88 
   2  -1   9   18.90    1.02 
   2  -1   9   19.09    0.84 
   2   1   9   20.05    0.85 
  -2   1  -9   19.62    0.79 
  -2   1  -9   18.18    1.10 
   2   1   9   20.68    1.09 
  -3  -1  -9   16.29    0.92 
   3  -1   9   15.52    0.78 
   3  -1   9   15.42    0.81 
   3  -1   9   15.85    0.93 
  -3  -1  -9   18.06    1.07 
   3   1   9   16.95    1.01 
   3   1   9   16.78    0.76 
  -3   1  -9   16.41    0.73 
  -3   1  -9   15.35    1.05 
  -4  -1  -9   24.46    1.29 
   4  -1   9   21.87    1.04 
  -4  -1  -9   19.14    1.11 
   4  -1   9   25.66    1.21 
  -4   1  -9   15.84    1.89 
  -4   1  -9   23.38    0.94 
   4   1   9   23.09    0.96 
   4   1   9   22.79    1.23 
   5  -1   9   26.71    1.38 
  -5  -1  -9   26.89    1.47 
   5  -1   9   26.09    1.23 
   5   1   9   26.61    1.08 
   5   1   9   28.94    1.42 
  -5   1  -9   27.84    1.11 
  -5   1  -9   26.13    1.51 
   6  -1   9   28.24    1.30 
  -6  -1  -9   26.41    1.54 
  -6   1  -9   28.50    1.16 
   6   1   9   25.74    1.46 
  -6   1  -9   25.42    1.56 
   6   1   9   28.26    1.15 
   7  -1   9    5.87    0.87 
  -7  -1  -9    7.97    0.92 
   7  -1   9    7.00    0.82 
   7   1   9    6.58    0.63 
  -7   1  -9    7.86    0.98 
  -7   1  -9    7.06    0.69 
   7   1   9    6.77    0.85 
   8  -1   9   23.79    1.35 
  -8  -1  -9   24.27    1.63 
  -8   1  -9   22.59    1.69 
   8   1   9   22.73    1.15 
   8   1   9   21.42    1.09 
  -9  -1  -9    1.03    0.79 
   9  -1   9    1.52    0.59 
   9   1   9    1.12    0.45 
   9   1   9    1.00    0.44 
  -9   1  -9    1.23    0.91 
  10  -1   9    0.34    0.67 
 -10  -1  -9    0.90    0.90 
 -10   1  -9    0.81    1.01 
  10   1   9   -0.70    0.48 
  10   1   9    0.16    0.48 
 -11  -1  -9    8.31    1.26 
  11  -1   9    8.72    1.14 
 -11   1  -9    8.51    1.43 
  11   1   9   11.36    1.23 
  11   1   9    9.83    0.97 
  16  -2  -9   -0.07    0.99 
  15  -2  -9   11.58    1.24 
  14  -2  -9    3.36    0.82 
 -14   2   9    1.86    0.63 
  13  -2  -9   11.88    1.38 
  13  -2  -9   12.65    1.23 
 -13   2   9   13.33    1.55 
  12  -2  -9    8.63    0.98 
  12  -2  -9    7.52    0.95 
  11  -2  -9   24.45    1.40 
  11  -2  -9   22.05    1.71 
 -11   2   9   22.32    1.30 
  10  -2  -9   76.11    2.73 
 -10   2   9   69.10    2.57 
 -10   2   9   77.25    2.70 
   9  -2  -9    1.88    0.54 
  -9   2   9    1.64    0.49 
  -9   2   9    1.53    0.43 
   8  -2  -9   13.52    1.06 
  -8   2   9   16.18    1.11 
   8   2  -9   14.93    0.71 
  -8   2   9   14.57    0.98 
   7  -2  -9   31.43    1.46 
  -7   2   9   30.17    1.49 
   7   2  -9   31.40    1.14 
  -7   2   9   28.20    1.35 
   6  -2  -9    5.65    0.69 
  -6  -2   9    6.50    0.39 
   6   2  -9    5.85    0.53 
  -6   2   9    6.15    0.71 
  -6   2   9    5.34    0.63 
   6   2  -9    6.33    0.26 
  -5  -2   9    2.09    0.29 
   5  -2  -9    1.77    0.45 
   5   2  -9    1.93    0.35 
   5   2  -9    2.23    0.19 
  -5   2   9    1.80    0.42 
  -5   2   9    1.61    0.51 
   4  -2  -9   12.75    0.91 
  -4  -2   9   12.58    0.66 
   4   2  -9   13.40    0.74 
  -4   2   9   12.51    0.84 
  -4   2   9   14.38    0.99 
   4   2  -9   13.27    0.49 
  -3  -2   9    9.60    0.63 
   3  -2  -9   10.34    0.82 
  -3   2   9    9.18    0.77 
   3   2  -9   11.43    0.70 
  -3   2   9    9.59    0.88 
  -3   2   9    8.31    0.74 
   3   2  -9   11.38    0.45 
  -2  -2   9   22.25    0.97 
   2  -2  -9   21.55    1.14 
  -2   2   9   22.84    1.14 
   2   2  -9   22.93    0.79 
  -2   2   9   21.51    1.06 
  -2   2   9   22.15    1.24 
   2   2  -9   21.41    1.04 
   1  -2  -9    3.17    0.50 
   1  -2  -9    4.14    0.56 
  -1  -2   9    4.44    0.51 
   1   2  -9    4.34    0.54 
  -1   2   9    4.26    0.52 
  -1   2   9    3.15    0.47 
   0  -2   9   40.63    1.58 
   0  -2  -9   39.63    1.71 
   0  -2  -9   42.96    1.71 
   0  -2   9   40.84    1.38 
   0   2  -9   42.24    1.70 
   0   2   9   44.12    1.63 
   0   2  -9   43.61    1.38 
   0   2   9   42.35    1.73 
  -1  -2  -9   50.55    2.01 
   1  -2   9   49.37    1.73 
   1  -2   9   51.04    1.90 
  -1  -2  -9   53.37    1.97 
   1   2   9   54.57    1.89 
  -1   2  -9   50.04    1.97 
  -1   2  -9   53.06    1.66 
   1   2   9   52.78    2.03 
   2  -2   9    5.45    0.53 
  -2  -2  -9    5.37    0.66 
   2  -2   9    4.49    0.54 
  -2   2  -9    5.84    0.46 
  -2   2  -9    6.09    0.74 
   2   2   9    3.52    0.63 
   2   2   9    5.33    0.68 
   3  -2   9    2.02    0.47 
   3  -2   9    1.64    0.44 
  -3  -2  -9    1.46    0.54 
   3   2   9    1.74    0.44 
  -3   2  -9    2.40    0.61 
   3   2   9    1.51    0.55 
  -3   2  -9    2.02    0.31 
   4  -2   9    3.09    0.57 
   4  -2   9    2.70    0.54 
  -4  -2  -9    2.69    0.58 
   4   2   9    2.42    0.47 
  -4   2  -9    2.50    0.38 
  -4   2  -9    2.46    0.64 
   4   2   9    2.16    0.58 
   5  -2   9    8.29    0.96 
   5  -2   9    8.48    0.83 
  -5  -2  -9    8.48    0.83 
  -5   2  -9    7.71    0.66 
   5   2   9    7.64    0.74 
  -5   2  -9    7.69    1.02 
   5   2   9    7.59    0.83 
  -6  -2  -9    0.25    0.55 
   6  -2   9    0.23    0.51 
   6   2   9    0.59    0.41 
   6   2   9    0.81    0.66 
  -6   2  -9   -0.33    0.70 
  -7  -2  -9    2.63    0.70 
   7  -2   9    1.20    0.75 
   7  -2   9    0.22    0.63 
   7   2   9    0.74    0.46 
  -7   2  -9    1.62    0.81 
  -8  -2  -9    7.77    0.92 
   8  -2   9    8.09    0.99 
  -8   2  -9    6.34    1.13 
   8   2   9    7.26    0.73 
  -9  -2  -9    0.84    0.77 
   9  -2   9    1.50    0.83 
  -9   2  -9    0.99    1.08 
   9   2   9    1.66    0.52 
  10  -2   9   10.56    1.32 
 -10   2  -9   10.71    2.25 
  10   2   9    8.48    0.86 
  10   2   9    7.06    0.85 
  14  -3  -9    2.58    1.17 
  14  -3  -9    0.17    1.02 
  13  -3  -9    7.88    1.18 
  13  -3  -9    6.45    1.07 
  12  -3  -9   17.16    1.71 
  11  -3  -9    6.29    0.99 
 -11   3   9    7.47    1.03 
  10  -3  -9    0.63    0.73 
  10  -3  -9    1.49    0.76 
 -10   3   9    1.01    0.77 
   9  -3  -9    1.18    0.69 
   9  -3  -9   -0.03    0.68 
   9   3  -9    1.11    0.33 
  -9   3   9    1.25    0.68 
   8  -3  -9   45.99    2.07 
   8   3  -9   46.22    1.36 
   8   3  -9   46.58    1.42 
   8   3  -9   45.88    1.54 
  -8   3   9   46.39    2.08 
  -8   3   9   51.46    3.09 
   7  -3  -9    7.69    0.87 
   7   3  -9    6.99    0.61 
  -7   3   9    7.59    1.02 
   7   3  -9    7.33    0.41 
  -7   3   9    8.30    0.92 
   7   3  -9    8.59    0.58 
   6  -3  -9   13.23    1.53 
  -6   3   9   13.30    1.18 
   6   3  -9   13.50    0.59 
  -6   3   9   13.97    1.32 
   6   3  -9   14.23    0.79 
   6   3  -9   14.50    0.78 
  -5  -3   9   20.91    1.01 
   5  -3  -9   19.46    1.21 
  -5   3   9   20.31    1.32 
   5   3  -9   22.20    1.00 
   5   3  -9   21.10    0.80 
  -5   3   9   18.04    1.75 
   4  -3  -9    2.95    0.60 
  -4  -3   9    3.14    0.51 
   4   3  -9    3.18    0.49 
   4   3  -9    3.33    0.47 
  -4   3   9    3.23    0.64 
   3  -3  -9    2.08    0.57 
  -3  -3   9    2.84    0.49 
   3   3  -9    2.96    0.49 
   3   3  -9    2.62    0.30 
   3   3  -9    2.79    0.33 
  -3   3   9    2.67    0.56 
  -2  -3   9   12.30    0.98 
   2  -3  -9   10.19    0.98 
  -2   3   9   13.12    1.07 
   2   3  -9   12.57    0.64 
   2   3  -9   11.55    0.67 
   2   3  -9   13.39    0.97 
  -2   3   9   11.09    1.08 
   1  -3  -9   21.77    1.21 
  -1  -3   9   21.26    1.26 
  -1   3   9   22.31    1.31 
   1   3  -9   21.36    0.92 
   1   3  -9   22.60    0.93 
  -1   3   9   21.27    1.25 
   1   3  -9   20.27    1.24 
   0  -3   9   27.59    1.47 
   0  -3  -9   28.75    1.35 
   0   3   9   28.34    1.46 
   0   3   9   27.43    1.50 
   0   3   9   24.63    1.67 
   0   3  -9   27.38    1.09 
   0   3  -9   27.31    1.11 
   0   3  -9   25.83    1.45 
  -1  -3  -9   11.61    0.97 
   1  -3   9   11.20    1.14 
  -1   3  -9   11.58    0.76 
   1   3   9   10.37    1.01 
  -1   3  -9    9.94    1.13 
   1   3   9   11.47    1.20 
  -1   3  -9   11.21    0.75 
  -2  -3  -9    5.80    0.67 
   2  -3   9    4.08    0.76 
  -2   3  -9    4.96    0.53 
   2   3   9    4.82    0.68 
  -2   3  -9    4.63    0.51 
   2   3   9    5.08    0.78 
  -2   3  -9    4.47    0.80 
   3  -3   9    8.31    1.02 
   3  -3   9    8.56    0.65 
  -3  -3  -9    8.43    0.91 
   3   3   9    9.36    1.00 
  -3   3  -9    7.85    0.99 
  -3   3  -9    8.54    0.80 
   3   3   9   12.01    1.24 
  -3   3  -9    8.49    0.80 
  -4  -3  -9    5.05    0.63 
   4  -3   9    5.52    0.59 
   4  -3   9    5.52    0.94 
   4   3   9    5.19    0.73 
   4   3   9    3.89    1.26 
  -4   3  -9    4.24    0.96 
   5  -3   9   19.62    1.67 
   5  -3   9   20.92    1.32 
  -5  -3  -9   14.21    1.01 
   5   3   9   19.79    1.26 
  -5   3  -9   21.06    1.83 
   6  -3   9    4.07    0.86 
   6  -3   9    4.84    1.07 
  -6   3  -9    2.91    1.06 
   6   3   9    3.31    0.77 
   7  -3   9    1.62    0.99 
   7   3   9    0.85    0.63 
  -7   3  -9    0.45    1.11 
  10  -4  -9    0.97    1.07 
 -10   4   9    3.07    1.23 
   9  -4  -9   16.67    1.84 
  -9   4   9   13.96    1.54 
   8  -4  -9   11.02    1.18 
   8  -4  -9   10.44    1.23 
  -8   4   9    9.23    1.39 
   7  -4  -9    9.15    1.07 
  -7   4   9    7.65    1.20 
   7   4  -9    8.06    0.77 
   6  -4  -9   28.11    1.85 
  -6   4   9   29.52    2.02 
   6   4  -9   32.01    1.40 
   6   4  -9   29.18    1.47 
   5  -4  -9    1.14    0.81 
  -5   4   9    2.41    0.91 
   5   4  -9    1.27    0.58 
   5   4  -9    0.40    0.57 
   5   4  -9    1.01    0.62 
  -4  -4   9    1.03    0.67 
   4  -4  -9    0.53    0.66 
   4   4  -9    1.27    0.63 
   4   4  -9    1.50    0.47 
  -4   4   9    0.39    0.87 
   4   4  -9    1.92    0.54 
   3  -4  -9    4.67    0.70 
  -3  -4   9    5.39    0.89 
   3   4  -9    4.67    0.52 
   3   4  -9    4.99    0.79 
  -3   4   9    4.08    0.95 
   3   4  -9    4.31    0.58 
  -2  -4   9    6.59    1.80 
   2   4  -9    5.46    0.58 
  -2   4   9    5.52    1.00 
   2   4  -9    3.91    0.61 
   2   4  -9    4.48    0.83 
  -1  -4   9    3.40    0.97 
   1   4  -9    4.28    0.64 
   1   4  -9    5.15    0.89 
  -1   4   9    5.55    0.91 
   1   4  -9    5.63    0.62 
   0  -4   9    5.15    1.05 
   0   4   9    7.09    1.06 
   0   4  -9    5.70    1.02 
   0   4  -9    5.57    0.66 
   1  -4   9    1.34    0.94 
  -1   4  -9    2.64    0.91 
   1   4   9    0.98    0.86 
   2  -4   9    3.40    1.10 
   2   4   9    2.30    0.91 
  -2   4  -9    1.92    1.03 
   3  -4   9    7.92    1.36 
   3   4   9    6.64    1.04 
  -3   4  -9    7.92    1.30 
 -15   0  10    2.93    0.28 
 -15   0  10    3.01    0.31 
 -15   0  10    2.35    0.37 
 -14   0  10   13.32    0.48 
 -14   0  10   12.39    0.58 
 -14   0  10   12.66    0.64 
 -13   0  10    2.23    0.26 
 -13   0  10    2.26    0.21 
 -13   0  10    1.85    0.27 
 -12   0  10   13.30    0.45 
 -12   0  10   13.01    0.59 
 -12   0  10   13.21    0.56 
 -11   0  10   10.55    0.47 
 -11   0  10   11.27    0.55 
 -11   0  10   10.86    0.40 
 -10   0  10   13.97    0.63 
  10   0 -10   13.32    0.93 
 -10   0  10   13.18    0.51 
  -9   0  10   72.46    2.26 
  -9   0  10   69.99    2.08 
   9   0 -10   76.88    2.49 
   8   0 -10   31.79    1.36 
  -8   0  10   32.61    1.00 
  -8   0  10   32.62    1.19 
  -7   0  10   37.15    1.33 
  -7   0  10   36.16    1.13 
   7   0 -10   37.95    1.49 
   6   0 -10    4.09    0.51 
  -6   0  10    3.32    0.26 
  -6   0  10    4.10    0.41 
  -5   0  10   24.15    0.80 
   5   0 -10   24.11    1.11 
   5   0 -10   24.23    0.91 
   4   0 -10    0.55    0.21 
   4   0 -10    0.43    0.32 
  -4   0  10    0.66    0.26 
  -4   0  10    0.43    0.13 
   3   0 -10   93.65    3.09 
  -3   0  10   99.93    2.78 
  -3   0  10   95.31    3.02 
   3   0 -10   96.76    2.91 
   2   0 -10   12.26    0.82 
  -2   0  10   12.84    0.53 
  -2   0  10   10.34    0.82 
   2   0 -10   13.35    0.64 
   1   0 -10   13.66    0.88 
  -1   0  10   14.24    0.57 
  -1   0  10   13.68    0.81 
   1   0 -10   12.21    0.73 
   0   0  10   21.62    1.06 
   0   0 -10   20.62    1.12 
   0   0 -10   21.58    0.92 
   0   0  10   22.59    0.82 
   1   0  10   16.64    0.70 
   1   0  10   17.59    0.98 
  -1   0 -10   16.43    1.02 
  -1   0 -10   17.00    0.81 
   2   0  10   13.71    0.63 
   2   0  10   12.38    0.90 
  -2   0 -10   12.94    0.98 
  -2   0 -10   12.78    0.71 
  -3   0 -10   10.03    0.67 
   3   0  10   11.25    0.61 
   3   0  10   11.53    0.90 
  -3   0 -10   10.51    0.96 
   3   0  10   10.67    0.64 
  -4   0 -10   54.46    1.90 
   4   0  10   53.86    1.83 
   4   0  10   51.75    2.09 
  -4   0 -10   54.14    2.20 
   5   0  10   39.65    1.52 
  -5   0 -10   41.71    1.94 
  -5   0 -10   38.78    1.57 
   5   0  10   42.14    1.49 
  -6   0 -10    7.25    0.78 
   6   0  10   10.49    1.64 
   6   0  10    8.50    0.68 
  -6   0 -10   11.88    1.20 
   6   0  10   10.79    0.78 
   7   0  10   21.51    1.14 
   7   0  10   21.31    1.08 
  -7   0 -10   19.28    1.54 
   8   0  10    5.75    0.69 
   8   0  10    5.54    0.63 
  -8   0 -10    5.20    1.04 
  -9   0 -10    6.99    1.18 
   9   0  10    5.48    0.76 
   9   0  10    5.70    0.74 
  10   0  10    8.21    0.91 
  10   0  10    9.19    0.99 
 -10   0 -10    9.39    1.37 
  11   0  10   12.74    1.50 
  11   0  10   17.92    1.48 
  17  -1 -10    4.36    0.96 
  16  -1 -10    1.17    0.74 
 -16   1  10    1.24    0.36 
 -16   1  10    0.66    0.45 
  15  -1 -10    7.43    0.85 
 -15   1  10    6.08    0.62 
 -15   1  10    6.45    0.64 
 -14   1  10    5.06    0.46 
 -14   1  10    6.19    0.61 
 -13   1  10    1.24    0.39 
 -12   1  10   38.53    1.49 
 -12   1  10   35.32    1.45 
  11  -1 -10    2.06    0.53 
 -11   1  10    1.69    0.39 
 -11   1  10    1.49    0.37 
  10  -1 -10   13.97    1.50 
 -10   1  10   14.04    0.80 
 -10   1  10   15.87    0.90 
   9  -1 -10   43.70    1.78 
   9   1 -10   45.56    1.64 
  -9   1  10   44.14    1.58 
  -9   1  10   43.86    1.69 
   8  -1 -10   13.29    0.91 
  -8   1  10   11.87    0.80 
  -8   1  10   11.72    0.70 
   8   1 -10   11.59    0.74 
   7  -1 -10   38.57    1.60 
  -7  -1  10   39.71    1.14 
  -7  -1  10   38.51    1.20 
  -7   1  10   38.44    1.39 
  -7   1  10   38.14    1.56 
   7   1 -10   39.52    1.47 
   6  -1 -10   20.45    1.08 
  -6  -1  10   20.55    0.68 
  -6   1  10   20.34    0.88 
   6   1 -10   19.83    0.97 
  -6   1  10   20.04    1.03 
   6   1 -10   19.71    0.66 
   5  -1 -10    5.64    0.63 
  -5  -1  10    4.72    0.29 
   5   1 -10    4.44    0.48 
  -5   1  10    4.58    0.54 
  -5   1  10    5.11    0.47 
   5   1 -10    4.57    0.30 
  -4  -1  10    7.49    0.39 
   4  -1 -10    6.09    0.69 
  -4   1  10    7.00    0.64 
   4   1 -10    7.57    0.38 
   4   1 -10    6.28    0.60 
  -4   1  10    8.52    0.53 
   3  -1 -10   44.37    1.68 
   3  -1 -10   46.01    1.79 
  -3  -1  10   46.81    1.48 
   3   1 -10   47.05    1.72 
   3   1 -10   47.37    1.45 
  -3   1  10   48.34    1.75 
  -3   1  10   45.63    1.57 
  -2  -1  10    5.56    0.47 
   2  -1 -10    4.92    0.59 
  -2  -1  10    5.46    0.38 
   2  -1 -10    5.30    0.56 
  -2  -1  10    5.36    0.38 
  -2   1  10    6.03    0.48 
   2   1 -10    5.16    0.36 
   2   1 -10    6.02    0.64 
  -2   1  10    4.97    0.57 
  -1  -1  10   73.95    2.40 
   1  -1 -10   71.82    2.48 
  -1  -1  10   71.68    2.25 
  -1  -1  10   75.44    2.30 
   1  -1 -10   75.46    2.59 
  -1   1  10   74.92    2.57 
   1   1 -10   75.69    2.25 
  -1   1  10   79.03    2.35 
   1   1 -10   73.84    2.54 
   0  -1 -10    0.87    0.38 
   0  -1  10    0.96    0.25 
   0  -1  10    0.49    0.21 
   0  -1 -10    0.76    0.34 
   0  -1  10    1.04    0.38 
   0   1 -10    0.24    0.35 
   0   1 -10    0.42    0.19 
   0   1  10    1.35    0.42 
   0   1  10    0.51    0.25 
   1  -1  10    3.53    0.47 
  -1  -1 -10    2.97    0.43 
   1  -1  10    3.70    0.43 
   1  -1  10    3.94    0.41 
  -1  -1 -10    3.72    0.60 
  -1   1 -10    3.59    0.58 
   1   1  10    3.95    0.43 
   1   1  10    3.46    0.54 
  -1   1 -10    3.67    0.38 
  -2  -1 -10   32.34    1.39 
   2  -1  10   34.40    1.43 
   2  -1  10   32.50    1.26 
   2  -1  10   30.65    1.21 
  -2  -1 -10   31.34    1.52 
  -2   1 -10   33.82    1.18 
   2   1  10   32.22    1.21 
  -2   1 -10   32.03    1.52 
   3  -1  10   17.77    0.88 
  -3  -1 -10   18.28    1.20 
   3  -1  10   18.57    0.93 
   3  -1  10   18.96    1.10 
  -3  -1 -10   20.45    1.08 
   3   1  10   19.56    0.89 
  -3   1 -10   18.46    0.84 
  -3   1 -10   17.78    1.22 
   4  -1  10   18.05    1.12 
   4  -1  10   18.05    0.95 
  -4  -1 -10   19.07    1.53 
  -4  -1 -10   15.12    1.06 
  -4   1 -10   14.94    1.29 
   4   1  10   17.17    0.85 
  -4   1 -10   19.66    0.88 
   5  -1  10    4.10    0.55 
  -5  -1 -10    5.25    0.80 
   5   1  10    4.88    0.50 
  -5   1 -10    5.21    0.85 
   5   1  10    2.37    0.63 
  -5   1 -10    5.90    0.64 
   6  -1  10   12.32    0.92 
   6  -1  10   10.63    1.20 
  -6  -1 -10   12.51    1.30 
  -6   1 -10   12.59    0.86 
  -6   1 -10   11.15    1.29 
   6   1  10   11.12    0.75 
   6   1  10   10.40    1.03 
   7  -1  10    4.25    0.64 
  -7  -1 -10    5.49    0.96 
   7  -1  10    5.22    1.04 
   7   1  10    4.30    0.54 
  -7   1 -10    5.18    0.96 
   7   1  10    6.35    0.68 
  -8  -1 -10    1.20    0.83 
   8  -1  10    1.99    0.60 
   8   1  10    0.84    0.46 
   8   1  10    0.74    0.41 
  -8   1 -10    1.50    0.91 
   9  -1  10    3.77    0.73 
  -9  -1 -10    3.36    0.97 
   9   1  10    2.12    0.57 
   9   1  10    1.50    0.57 
  -9   1 -10    1.47    1.16 
  10  -1  10    5.04    0.91 
 -10  -1 -10    5.53    1.17 
  10   1  10    4.79    0.74 
  10   1  10    6.76    0.86 
 -10   1 -10    5.98    1.36 
  16  -2 -10    3.68    1.05 
  16  -2 -10    3.53    1.11 
  15  -2 -10   13.24    1.58 
  15  -2 -10   12.48    1.32 
  14  -2 -10   13.79    1.44 
  14  -2 -10   15.99    1.56 
 -14   2  10   16.16    1.30 
  13  -2 -10   13.80    1.30 
 -13   2  10   12.44    1.18 
  12  -2 -10   10.98    1.21 
 -12   2  10    9.61    1.08 
  11  -2 -10    1.79    0.67 
 -11   2  10    1.93    0.58 
 -11   2  10    1.32    0.55 
  10  -2 -10   23.36    1.41 
 -10   2  10   20.78    1.24 
 -10   2  10   24.42    1.37 
   9  -2 -10   22.50    1.37 
  -9   2  10   26.93    1.44 
  -9   2  10   25.55    1.30 
   9   2 -10   25.67    1.08 
   8  -2 -10    8.36    0.96 
   8   2 -10    8.12    0.63 
  -8   2  10    6.31    0.68 
  -8   2  10    9.23    0.95 
   7  -2 -10    7.48    1.33 
  -7   2  10   11.40    1.00 
   7   2 -10   10.18    0.69 
  -7   2  10   10.98    0.89 
  -6  -2  10   13.99    0.62 
   6  -2 -10   14.11    1.02 
  -6   2  10   13.85    1.11 
  -6   2  10   13.60    0.94 
   6   2 -10   14.41    0.80 
   6   2 -10   14.62    0.48 
  -5  -2  10    5.74    0.47 
   5  -2 -10    4.89    0.67 
  -5   2  10    5.09    0.70 
   5   2 -10    4.92    0.50 
  -5   2  10    5.89    0.66 
   5   2 -10    4.68    0.28 
  -4  -2  10   17.98    0.84 
   4  -2 -10   18.21    1.09 
   4   2 -10   18.65    0.98 
   4   2 -10   19.94    0.67 
  -4   2  10   18.63    1.02 
  -4   2  10   18.52    1.22 
   3  -2 -10   30.26    1.43 
  -3  -2  10   29.99    1.18 
   3   2 -10   29.79    1.31 
  -3   2  10   27.83    1.38 
  -3   2  10   31.74    1.57 
  -3   2  10   31.02    1.34 
   3   2 -10   30.78    0.99 
   2  -2 -10   21.65    1.18 
  -2  -2  10   21.35    0.99 
   2   2 -10   21.96    1.10 
   2   2 -10   22.10    0.79 
  -2   2  10   19.55    1.14 
  -2   2  10   17.68    1.22 
  -2   2  10   22.26    1.08 
   1  -2 -10   12.65    0.97 
  -1  -2  10   12.78    0.78 
   1  -2 -10   11.30    0.98 
  -1   2  10   12.31    0.83 
   1   2 -10   12.32    0.58 
  -1   2  10   12.56    0.92 
   1   2 -10   11.59    0.90 
   0  -2  10   19.68    1.01 
   0  -2 -10   18.56    1.14 
   0  -2 -10   18.34    1.17 
   0  -2  10   17.93    0.81 
   0   2 -10   19.47    0.78 
   0   2 -10   17.68    1.11 
   0   2  10   17.78    1.37 
   0   2  10   18.64    1.16 
   1  -2  10    5.26    0.58 
   1  -2  10    4.77    0.56 
  -1  -2 -10    4.67    0.67 
  -1  -2 -10    3.73    0.62 
   1   2  10    5.21    0.58 
   1   2  10    5.24    0.66 
  -1   2 -10    4.95    0.70 
  -1   2 -10    5.31    0.46 
  -2  -2 -10    4.50    0.67 
   2  -2  10    4.25    0.55 
   2  -2  10    4.52    0.54 
   2   2  10    4.21    0.50 
  -2   2 -10    5.19    0.78 
   2   2  10    3.42    0.65 
  -2   2 -10    4.52    0.50 
   3  -2  10    3.27    0.57 
   3  -2  10    3.07    0.54 
  -3  -2 -10    2.13    0.63 
  -3   2 -10    3.25    0.40 
   3   2  10    2.09    0.59 
  -3   2 -10    2.76    0.70 
   3   2  10    3.58    0.54 
   4  -2  10   20.30    1.30 
  -4  -2 -10   21.56    1.39 
   4  -2  10   20.42    1.29 
  -4   2 -10   18.91    1.47 
   4   2  10   21.32    1.47 
   4   2  10   20.70    1.08 
  -4   2 -10   21.03    1.01 
   5  -2  10    6.37    0.80 
  -5  -2 -10    5.80    0.81 
   5  -2  10    6.83    0.84 
   5   2  10    6.49    0.74 
  -5   2 -10    3.83    0.89 
   5   2  10    8.69    1.51 
  -6  -2 -10    6.47    0.88 
   6  -2  10    7.84    0.93 
   6  -2  10    5.55    0.89 
   6   2  10    7.01    0.80 
  -6   2 -10    6.45    1.02 
   7  -2  10    0.86    0.65 
   7  -2  10    1.09    0.89 
   7   2  10    0.62    0.52 
  -7   2 -10    0.49    0.93 
  -8  -2 -10   18.40    1.70 
   8  -2  10   15.52    1.68 
  -8   2 -10   16.35    1.66 
   8   2  10   17.50    1.13 
   9  -2  10   16.82    1.86 
  -9  -2 -10   20.31    1.70 
   9   2  10   17.75    1.25 
  -9   2 -10   20.42    2.12 
  14  -3 -10   12.29    1.50 
 -14   3  10   10.44    1.36 
  13  -3 -10    4.93    1.11 
 -13   3  10    3.39    1.01 
  12  -3 -10   21.75    1.81 
 -12   3  10   19.80    1.74 
  11  -3 -10   11.97    1.25 
 -11   3  10   12.05    1.23 
  11   3 -10   12.24    0.82 
  10  -3 -10   12.14    1.23 
 -10   3  10   11.48    1.31 
  10   3 -10   12.62    0.83 
   9  -3 -10    0.13    0.71 
  -9   3  10    1.70    0.76 
   9   3 -10    1.25    0.37 
   8  -3 -10    2.79    0.75 
  -8   3  10    3.59    0.76 
   8   3 -10    3.23    0.21 
   8   3 -10    3.10    0.47 
   7  -3 -10   22.36    1.48 
  -7   3  10   19.65    1.39 
   7   3 -10   19.39    1.00 
   7   3 -10   19.68    0.85 
   7   3 -10   20.27    0.69 
  -6  -3  10    0.36    0.34 
   6  -3 -10   -0.28    0.57 
   6   3 -10   -0.23    0.39 
  -6   3  10    0.74    0.61 
   6   3 -10    0.13    0.19 
   5  -3 -10    7.55    0.87 
  -5  -3  10    9.42    0.79 
   5   3 -10    8.10    0.80 
  -5   3  10    7.41    0.88 
   5   3 -10    7.39    0.47 
   4  -3 -10   25.34    1.44 
  -4  -3  10   24.85    1.24 
   4   3 -10   24.76    0.92 
  -4   3  10   26.08    1.45 
   4   3 -10   22.85    1.22 
  -3  -3  10    2.88    0.56 
   3  -3 -10    3.73    0.65 
   3   3 -10    3.28    0.36 
  -3   3  10    2.64    0.66 
   3   3 -10    3.64    0.60 
  -3   3  10    4.63    0.75 
   2  -3 -10    1.30    0.58 
  -2  -3  10    1.93    0.54 
  -2   3  10    0.75    0.63 
  -2   3  10    1.50    0.53 
   2   3 -10    1.67    0.33 
   2   3 -10    1.74    0.61 
  -1  -3  10   12.04    1.08 
   1  -3 -10    9.66    1.00 
   1   3 -10   10.89    0.70 
  -1   3  10   11.70    1.07 
  -1   3  10   12.01    1.19 
   1   3 -10   11.97    1.11 
   0  -3 -10   18.23    1.24 
   0  -3  10   19.34    1.28 
   0   3  10   17.33    1.23 
   0   3 -10   17.35    0.89 
   0   3 -10   16.84    1.32 
   0   3  10   14.19    1.33 
   1  -3  10    1.80    0.63 
  -1  -3 -10    2.20    0.60 
  -1   3 -10    1.43    0.41 
   1   3  10    2.48    0.73 
  -1   3 -10    2.04    0.70 
   1   3  10    2.09    0.59 
  -2  -3 -10    7.98    0.83 
   2  -3  10    7.84    0.99 
  -2   3 -10    7.96    0.98 
   2   3  10    6.80    0.78 
  -2   3 -10    6.86    0.77 
   3  -3  10    1.60    0.41 
  -3  -3 -10    2.57    0.65 
   3  -3  10    2.32    0.75 
  -3   3 -10    1.44    0.86 
   3   3  10    2.21    0.62 
  -4  -3 -10    1.54    0.61 
   4  -3  10    1.47    0.77 
  -4   3 -10    0.46    0.92 
   4   3  10    1.17    0.62 
   5  -3  10   10.75    1.22 
   5   3  10    9.86    0.96 
  -5   3 -10    9.07    1.35 
   6  -3  10    7.67    1.19 
  -6   3 -10    4.93    1.35 
   6   3  10    7.72    0.87 
   9  -4 -10    6.31    1.21 
  -9   4  10    5.53    1.27 
   8  -4 -10   -0.82    0.98 
  -8   4  10   -0.19    1.00 
   7  -4 -10    5.03    1.38 
   7  -4 -10    5.18    1.01 
  -7   4  10    4.53    1.14 
   6  -4 -10    8.71    1.05 
  -6   4  10    8.61    1.32 
   6   4 -10    8.86    0.86 
  -5   4  10    7.03    1.15 
   5   4 -10    5.64    0.82 
   5   4 -10    7.30    0.89 
  -4  -4  10    7.25    0.91 
   4  -4 -10    6.12    0.90 
   4   4 -10    6.82    0.94 
  -4   4  10    6.99    1.15 
   3  -4 -10    2.47    0.77 
  -3  -4  10    3.89    0.89 
   3   4 -10    4.62    1.22 
   3   4 -10    2.97    0.90 
  -3   4  10    2.26    0.98 
  -2  -4  10    5.00    0.99 
   2   4 -10    4.57    0.61 
  -2   4  10    4.92    0.97 
   2   4 -10    5.15    0.92 
  -1  -4  10    1.18    0.93 
   1   4 -10   -0.58    0.86 
  -1   4  10    1.07    0.93 
   1   4 -10    0.18    0.53 
   0  -4  10    7.37    1.16 
   0   4  10    6.56    1.05 
   0   4 -10    7.56    1.13 
   1  -4  10    2.84    1.12 
  -1   4 -10    4.19    1.12 
   1   4  10    2.28    0.93 
 -16   0  11    0.02    0.37 
 -15   0  11   -0.23    0.23 
 -15   0  11   -0.17    0.20 
 -15   0  11    0.27    0.14 
 -14   0  11   -0.10    0.19 
 -14   0  11   -0.09    0.20 
 -14   0  11   -0.02    0.11 
 -13   0  11    0.03    0.16 
 -13   0  11   -0.04    0.09 
 -13   0  11   -0.13    0.20 
 -12   0  11    0.07    0.21 
 -12   0  11    0.13    0.15 
 -12   0  11    0.03    0.09 
  11   0 -11    0.30    0.44 
 -11   0  11    0.00    0.12 
 -11   0  11   -0.10    0.21 
 -10   0  11   -0.52    0.22 
 -10   0  11    0.12    0.12 
  10   0 -11    0.28    0.39 
   9   0 -11    0.08    0.34 
  -9   0  11    0.16    0.23 
  -9   0  11    0.15    0.12 
  -8   0  11   -0.12    0.24 
   8   0 -11    0.00    0.35 
  -8   0  11    0.01    0.12 
  -7   0  11    0.15    0.24 
  -7   0  11    0.02    0.11 
   7   0 -11    0.13    0.36 
   6   0 -11    0.20    0.31 
  -6   0  11   -0.01    0.12 
  -5   0  11   -0.11    0.11 
   5   0 -11   -0.04    0.34 
   5   0 -11   -0.19    0.20 
  -4   0  11   -0.05    0.28 
   4   0 -11    0.56    0.36 
  -4   0  11    0.11    0.13 
   4   0 -11   -0.19    0.22 
   3   0 -11    0.28    0.21 
  -3   0  11    0.40    0.29 
  -3   0  11   -0.16    0.14 
   3   0 -11   -0.26    0.28 
  -2   0  11    0.07    0.14 
  -2   0  11   -0.36    0.29 
   2   0 -11   -0.12    0.36 
   1   0 -11   -0.19    0.36 
  -1   0  11   -0.18    0.34 
   1   0 -11   -0.20    0.24 
  -1   0  11    0.05    0.15 
   0   0  11   -0.05    0.35 
   0   0  11    0.29    0.19 
   0   0 -11    0.34    0.26 
   0   0 -11    0.60    0.40 
  -1   0 -11   -0.14    0.38 
   1   0  11    0.11    0.41 
  -1   0 -11   -0.35    0.27 
   1   0  11   -0.04    0.18 
   2   0  11   -0.29    0.43 
  -2   0 -11   -0.12    0.49 
   2   0  11    0.33    0.22 
  -2   0 -11    0.36    0.29 
  -3   0 -11    0.02    0.52 
   3   0  11   -0.31    0.24 
   3   0  11   -0.30    0.34 
  -3   0 -11    0.51    0.35 
  -4   0 -11   -0.05    0.37 
  -4   0 -11    0.13    0.58 
   4   0  11    0.24    0.29 
   4   0  11    0.06    0.29 
  -5   0 -11    1.10    0.69 
   5   0  11    0.02    0.31 
   5   0  11    0.12    0.61 
  -5   0 -11   -0.22    0.42 
   5   0  11    0.33    0.29 
  -6   0 -11    0.73    0.75 
   6   0  11    0.23    0.37 
   6   0  11   -0.22    0.35 
   7   0  11   -0.33    0.47 
  -7   0 -11   -0.80    0.77 
   7   0  11    0.29    0.40 
   8   0  11    0.02    0.53 
   8   0  11   -0.45    0.48 
  -8   0 -11   -1.05    0.97 
   9   0  11   -0.32    0.57 
   9   0  11   -0.03    0.59 
  -9   0 -11   -0.01    1.10 
  10   0  11   -0.10    0.72 
  10   0  11    0.45    0.67 
 -10   0 -11    0.64    1.25 
 -16   1  11    3.15    0.69 
 -16   1  11    3.06    0.53 
 -15   1  11    5.51    0.62 
 -15   1  11    3.79    0.64 
 -15   1  11    4.38    0.46 
  14  -1 -11   -0.37    0.66 
 -14   1  11    0.72    0.42 
 -14   1  11    0.94    0.45 
  13  -1 -11    4.74    0.80 
 -13   1  11    6.10    0.62 
 -13   1  11    5.09    0.57 
  12  -1 -11    6.42    0.80 
 -12   1  11    5.70    0.57 
 -12   1  11    6.54    0.71 
  11  -1 -11    3.15    0.65 
 -11   1  11    1.75    0.42 
  11   1 -11    2.32    0.50 
 -11   1  11    2.66    0.48 
  10  -1 -11   34.80    1.59 
  10   1 -11   32.40    1.38 
 -10   1  11   32.49    1.41 
 -10   1  11   30.86    1.27 
   9  -1 -11   28.93    1.48 
   9   1 -11   28.60    1.28 
  -9   1  11   29.25    1.34 
  -9   1  11   29.87    1.18 
   8  -1 -11    4.87    0.64 
   8   1 -11    4.10    0.52 
  -8   1  11    4.36    0.45 
  -8   1  11    5.87    0.62 
   7  -1 -11   15.40    1.02 
  -7  -1  11   15.27    0.55 
  -7   1  11   15.05    0.76 
   7   1 -11   16.45    0.91 
  -7   1  11   15.49    0.99 
  -6  -1  11    9.11    0.41 
   6  -1 -11    9.47    0.80 
   6   1 -11    9.10    0.71 
  -6   1  11    8.98    0.79 
   6   1 -11    8.33    0.41 
  -6   1  11    8.18    0.58 
   5  -1 -11   58.63    2.21 
  -5  -1  11   60.85    1.80 
  -5   1  11   59.64    1.94 
  -5   1  11   61.70    2.20 
   5   1 -11   57.01    2.10 
   5   1 -11   59.57    1.81 
   4  -1 -11   20.81    1.16 
  -4  -1  11   21.96    0.81 
   4  -1 -11   20.88    1.03 
   4   1 -11   22.09    0.81 
  -4   1  11   22.51    0.94 
   4   1 -11   21.61    1.08 
  -4   1  11   21.98    1.11 
   3  -1 -11   51.21    1.99 
   3  -1 -11   49.49    1.85 
  -3  -1  11   52.33    1.73 
  -3  -1  11   49.19    1.60 
  -3  -1  11   51.85    1.64 
  -3   1  11   53.14    1.94 
  -3   1  11   52.11    1.72 
   3   1 -11   52.76    1.63 
   3   1 -11   50.46    1.91 
   2  -1 -11    4.82    0.55 
  -2  -1  11    5.01    0.41 
   2  -1 -11    4.77    0.59 
  -2  -1  11    5.65    0.43 
  -2  -1  11    5.09    0.54 
   2   1 -11    5.63    0.40 
  -2   1  11    6.70    0.66 
  -2   1  11    6.31    0.51 
   2   1 -11    5.46    0.62 
   1  -1 -11    9.88    0.80 
  -1  -1  11   10.52    0.59 
   1  -1 -11    9.85    0.88 
  -1  -1  11   10.40    0.58 
  -1   1  11   10.89    0.63 
   1   1 -11   10.64    0.56 
  -1   1  11   10.02    0.83 
   1   1 -11   10.68    0.89 
   0  -1  11    2.18    0.32 
   0  -1 -11    2.52    0.44 
   0  -1 -11    2.17    0.51 
   0  -1  11    3.05    0.37 
   0  -1  11    2.59    0.45 
   0   1 -11    2.16    0.50 
   0   1  11    2.48    0.35 
   0   1 -11    2.18    0.32 
  -1  -1 -11   34.09    1.60 
  -1  -1 -11   32.73    1.46 
   1  -1  11   32.29    1.46 
   1  -1  11   33.95    1.29 
   1  -1  11   33.71    1.25 
  -1   1 -11   31.89    2.34 
   1   1  11   33.90    1.26 
  -1   1 -11   34.21    1.24 
   2  -1  11   10.06    0.67 
   2  -1  11   10.64    0.93 
   2  -1  11   11.36    0.70 
  -2  -1 -11    9.19    0.88 
  -2  -1 -11   10.23    1.17 
   2   1  11   10.06    0.92 
  -2   1 -11   10.20    1.03 
  -2   1 -11    8.83    0.63 
   3  -1  11    9.28    0.98 
   3  -1  11    9.62    0.73 
  -3  -1 -11    9.94    1.05 
  -3  -1 -11   12.66    0.93 
  -3   1 -11    8.55    0.69 
   3   1  11    9.50    0.67 
  -3   1 -11   10.05    1.13 
  -4  -1 -11    7.77    0.97 
  -4  -1 -11    6.82    0.74 
   4  -1  11    7.39    0.72 
   4   1  11    7.84    0.65 
  -4   1 -11    6.46    0.66 
  -4   1 -11    6.16    0.96 
   5  -1  11    7.04    0.79 
   5  -1  11    6.81    0.86 
  -5  -1 -11    6.98    0.94 
  -5   1 -11    7.89    1.02 
  -5   1 -11    5.87    0.65 
   5   1  11    6.63    1.28 
   5   1  11    5.41    0.55 
   6  -1  11    1.32    0.82 
  -6  -1 -11    2.21    0.85 
   6  -1  11    0.70    0.43 
   6   1  11    1.04    0.37 
  -6   1 -11    2.17    0.83 
   7  -1  11    3.77    0.71 
  -7  -1 -11    3.99    0.99 
  -7   1 -11    3.96    1.06 
   7   1  11    4.14    0.57 
   7   1  11    4.76    0.63 
  -8  -1 -11    6.22    1.17 
   8  -1  11    6.90    0.88 
  -8   1 -11    3.20    1.09 
   8   1  11    6.81    0.76 
   8   1  11    6.38    0.71 
  -9  -1 -11   -0.44    1.07 
   9  -1  11   -0.94    0.73 
   9   1  11   -0.17    0.56 
   9   1  11    0.90    0.59 
  -9   1 -11   -1.30    1.19 
  16  -2 -11   -0.48    1.35 
  15  -2 -11    1.63    0.98 
 -15   2  11    2.68    0.90 
  14  -2 -11    4.20    0.95 
 -14   2  11    2.65    0.77 
 -14   2  11    3.58    0.77 
  13  -2 -11    1.11    0.75 
 -13   2  11    1.58    0.65 
 -13   2  11    1.38    0.65 
  12  -2 -11   -0.63    0.64 
 -12   2  11    0.58    0.63 
  11  -2 -11   19.52    1.39 
  11   2 -11   16.50    1.00 
 -11   2  11   17.37    1.21 
  10  -2 -11   24.39    1.47 
  10   2 -11   23.29    1.13 
 -10   2  11   24.65    1.31 
 -10   2  11   20.92    1.76 
   9  -2 -11    0.53    0.62 
  -9   2  11    0.96    0.55 
   9   2 -11    0.51    0.37 
  -9   2  11    0.15    0.45 
   8  -2 -11   37.43    1.80 
  -8   2  11   36.83    1.61 
  -8   2  11   37.92    1.83 
   8   2 -11   37.16    1.48 
   7  -2 -11    1.37    0.57 
   7   2 -11    0.87    0.37 
  -7   2  11    0.87    0.43 
  -7   2  11   -0.22    0.48 
   6  -2 -11   59.64    2.32 
  -6  -2  11   59.74    1.84 
   6   2 -11   59.17    1.72 
  -6   2  11   55.35    2.39 
  -6   2  11   61.96    2.17 
   6   2 -11   59.41    2.07 
   5  -2 -11   41.37    2.19 
  -5  -2  11   50.43    1.65 
   5   2 -11   49.63    1.48 
   5   2 -11   50.38    1.83 
  -5   2  11   52.53    2.15 
  -5   2  11   50.20    1.89 
  -4  -2  11    2.14    0.34 
   4  -2 -11    2.31    0.67 
   4   2 -11    1.73    0.21 
  -4   2  11    1.98    0.62 
   4   2 -11    1.58    0.46 
  -4   2  11    1.54    0.42 
   3  -2 -11    4.14    0.66 
  -3  -2  11    3.81    0.43 
  -3   2  11    3.62    0.72 
   3   2 -11    3.39    0.35 
  -3   2  11    4.91    0.61 
   3   2 -11    4.06    0.56 
  -2  -2  11   22.03    1.04 
   2  -2 -11   21.96    1.27 
   2   2 -11   21.61    1.16 
  -2   2  11   20.33    1.44 
   2   2 -11   21.19    0.83 
  -1  -2  11    2.55    0.30 
   1  -2 -11    2.06    0.63 
   1  -2 -11    3.40    0.63 
  -1  -2  11    3.24    0.49 
   1   2 -11    2.28    0.58 
   1   2 -11    3.64    0.42 
  -1   2  11    2.26    0.54 
  -1   2  11    2.96    0.53 
   0  -2  11   10.50    0.85 
   0  -2 -11    9.73    1.03 
   0  -2 -11   11.41    1.07 
   0  -2  11    9.24    0.67 
   0   2  11   11.14    1.03 
   0   2 -11   10.22    0.61 
   0   2  11   11.03    0.82 
  -1  -2 -11    2.64    0.63 
   1  -2  11    2.17    0.46 
   1  -2  11    2.56    0.53 
  -1  -2 -11    1.75    0.65 
   1   2  11    1.68    0.43 
  -1   2 -11    1.68    0.62 
   1   2  11    2.62    0.64 
  -1   2 -11    2.39    0.34 
   2  -2  11    2.26    0.54 
   2  -2  11    1.98    0.52 
  -2  -2 -11    2.36    0.70 
   2   2  11    2.46    0.69 
   2   2  11    1.65    0.43 
  -2   2 -11    2.90    0.76 
  -2   2 -11    2.74    0.41 
  -3  -2 -11    8.14    0.96 
   3  -2  11    9.93    0.98 
   3  -2  11    9.81    1.01 
   3   2  11    8.36    1.01 
   3   2  11    8.76    0.80 
  -3   2 -11    9.35    1.11 
  -3   2 -11    9.53    0.73 
   4  -2  11    1.04    0.65 
   4  -2  11    0.46    0.52 
  -4  -2 -11    0.45    0.72 
  -4   2 -11   -0.63    0.70 
   4   2  11    0.18    0.39 
   5  -2  11    3.01    0.71 
  -5  -2 -11    3.89    0.85 
   5   2  11    4.74    0.61 
  -5   2 -11    3.37    0.94 
   6  -2  11   23.94    1.78 
   6  -2  11   22.79    1.64 
  -6  -2 -11   19.19    1.67 
   6   2  11   20.42    1.22 
  -6   2 -11   22.79    1.93 
   7  -2  11   19.70    1.71 
  -7  -2 -11   21.60    1.76 
   7   2  11   19.87    1.23 
  -7   2 -11   18.81    2.03 
   8  -2  11    0.35    0.93 
  -8  -2 -11    3.65    1.07 
   8   2  11    2.44    0.68 
  13  -3 -11    0.00    1.09 
 -13   3  11    1.24    0.95 
  12  -3 -11   11.75    1.37 
 -12   3  11   12.27    1.25 
  12   3 -11    8.76    1.00 
  11  -3 -11    3.11    0.98 
 -11   3  11    3.83    0.97 
  11   3 -11    3.84    0.60 
  10  -3 -11   15.67    1.59 
 -10   3  11   16.44    1.49 
  10   3 -11   17.81    1.07 
   9  -3 -11   10.05    1.10 
  -9   3  11   10.25    1.08 
   9   3 -11    9.46    0.89 
   8  -3 -11   51.44    2.27 
   8   3 -11   46.76    1.80 
  -8   3  11   50.42    2.21 
   7  -3 -11    7.42    0.98 
   7   3 -11    7.20    0.69 
   7   3 -11    7.91    0.39 
  -7   3  11    8.03    0.98 
   7   3 -11    8.10    0.58 
   6  -3 -11   -1.29    0.61 
  -6  -3  11   -0.07    0.36 
  -6   3  11    0.71    0.57 
   6   3 -11    0.00    0.19 
   6   3 -11    1.13    0.50 
   5  -3 -11    1.03    0.67 
  -5  -3  11    0.05    0.42 
   5   3 -11    0.74    0.24 
  -5   3  11    1.42    0.63 
   5   3 -11    1.59    0.51 
   4  -3 -11    9.14    0.95 
  -4  -3  11    9.71    0.93 
   4   3 -11   10.10    0.58 
   4   3 -11    8.88    0.85 
  -4   3  11    9.43    0.98 
  -3  -3  11    0.81    0.50 
   3  -3 -11    1.53    0.65 
  -3   3  11    2.00    0.60 
   3   3 -11    2.45    0.32 
   3   3 -11    2.64    0.64 
  -2  -3  11   13.31    1.12 
   2   3 -11   15.75    0.78 
  -2   3  11   12.60    1.18 
   2   3 -11   13.54    1.26 
  -1  -3  11    9.43    1.08 
   1  -3 -11    8.58    0.91 
   1   3 -11    8.52    0.96 
  -1   3  11    9.83    0.98 
   1   3 -11    9.74    0.69 
   0  -3  11    3.24    0.73 
   0  -3 -11    2.87    0.75 
   0   3 -11    3.55    0.44 
   0   3 -11    4.00    0.83 
   0   3  11    3.09    0.69 
   1  -3  11    4.66    0.83 
  -1  -3 -11    5.56    0.83 
  -1   3 -11    6.17    1.01 
   1   3  11    4.61    0.72 
  -1   3 -11    6.67    0.76 
   2  -3  11    8.92    1.07 
  -2  -3 -11    7.77    0.93 
  -2   3 -11    6.87    1.07 
   2   3  11    7.67    0.86 
  -3  -3 -11    1.29    0.72 
   3  -3  11    1.72    0.81 
   3   3  11    1.85    0.70 
  -3   3 -11   -0.03    0.93 
   4  -3  11    9.22    1.17 
  -4  -3 -11   11.01    1.05 
   4   3  11   11.04    1.24 
  -4   3 -11    8.89    1.30 
   5  -3  11    1.55    0.98 
   5   3  11    1.41    0.69 
  -5   3 -11   -0.51    1.14 
   7  -4 -11   12.47    1.35 
  -7   4  11   11.39    1.38 
   6  -4 -11   11.69    1.25 
  -6   4  11    9.43    1.31 
   5  -4 -11    1.22    0.90 
   5   4 -11    0.74    0.79 
  -5   4  11    2.01    0.98 
  -4  -4  11    0.84    0.84 
  -4   4  11    0.83    1.04 
   4   4 -11    1.29    0.99 
  -3  -4  11    2.71    1.28 
  -3   4  11    3.02    0.91 
   3   4 -11    2.41    0.94 
  -2  -4  11    0.70    0.95 
   2   4 -11    2.51    0.99 
  -2   4  11    3.04    1.01 
  -1  -4  11    0.29    1.08 
  -1   4  11    0.95    0.89 
   1   4 -11   -0.71    1.02 
 -15   0  12   11.74    0.58 
 -14   0  12    4.85    0.44 
  13   0 -12    1.68    0.66 
 -13   0  12    2.64    0.31 
 -12   0  12    3.36    0.34 
  12   0 -12    3.30    0.63 
 -11   0  12    9.29    0.60 
  11   0 -12    8.74    0.97 
 -11   0  12    9.38    0.37 
 -10   0  12   46.41    1.58 
 -10   0  12   44.40    1.33 
  -9   0  12   36.58    1.38 
   9   0 -12   37.01    1.62 
  -9   0  12   36.46    1.11 
  -8   0  12   97.57    3.03 
   8   0 -12   97.33    3.23 
  -8   0  12   94.19    2.73 
   7   0 -12   89.50    3.02 
  -7   0  12   88.25    2.86 
  -7   0  12   90.23    2.56 
  -6   0  12   56.01    1.64 
   6   0 -12   52.28    2.06 
  -5   0  12   57.04    1.69 
   5   0 -12   55.49    2.10 
   5   0 -12   54.13    1.85 
   4   0 -12  208.95    6.44 
   4   0 -12  210.06    6.20 
  -4   0  12  232.33    6.04 
  -4   0  12  212.44    6.33 
  -3   0  12   22.39    1.08 
   3   0 -12   20.32    1.18 
   3   0 -12   20.15    0.94 
  -3   0  12   20.29    0.78 
   2   0 -12   70.97    2.66 
  -2   0  12   78.49    2.29 
   2   0 -12   76.67    2.46 
  -2   0  12   76.16    2.61 
   1   0 -12   60.79    2.14 
   1   0 -12   58.29    2.88 
  -1   0  12   68.51    2.00 
  -1   0  12   66.04    2.33 
   0   0 -12   49.95    2.05 
   0   0  12   50.70    1.65 
   0   0  12   49.73    2.00 
   0   0 -12   51.59    1.82 
  -1   0 -12   11.25    0.82 
   1   0  12   13.44    1.04 
   1   0  12   13.49    0.68 
  -1   0 -12   12.80    1.08 
   2   0  12   45.25    1.75 
   2   0  12   49.18    1.71 
  -2   0 -12   50.01    2.13 
  -2   0 -12   47.16    1.80 
   3   0  12   37.42    1.47 
  -3   0 -12   39.38    1.86 
   3   0  12   38.98    1.44 
  -3   0 -12   39.16    1.62 
   3   0  12   39.27    1.87 
  -4   0 -12   13.53    1.01 
   4   0  12   13.31    0.82 
  -4   0 -12   12.26    1.34 
   4   0  12   15.61    1.32 
   4   0  12   12.81    0.81 
   5   0  12    1.63    0.43 
   5   0  12    0.70    0.37 
  -5   0 -12    1.27    0.82 
  -6   0 -12    6.31    1.10 
   6   0  12    8.15    0.84 
   6   0  12    7.91    0.86 
   7   0  12    6.80    0.75 
   7   0  12    7.22    0.80 
  -7   0 -12    6.46    1.22 
  -8   0 -12    7.39    1.37 
   8   0  12    7.40    0.88 
   8   0  12    4.85    0.75 
  16  -1 -12    0.48    0.87 
 -16   1  12    1.64    0.61 
  15  -1 -12    0.60    0.79 
 -15   1  12    0.19    0.50 
 -15   1  12    0.50    0.38 
 -15   1  12    0.54    0.51 
  14  -1 -12    7.55    1.05 
 -14   1  12    8.40    0.87 
 -14   1  12   10.43    0.91 
  13  -1 -12    2.77    0.75 
 -13   1  12    2.08    0.47 
 -13   1  12    1.62    0.48 
  12  -1 -12   13.47    1.20 
  12   1 -12   14.65    1.20 
 -12   1  12   14.46    0.99 
 -12   1  12   14.98    0.90 
  11  -1 -12    0.02    0.52 
  11   1 -12    0.72    0.44 
 -11   1  12    0.29    0.33 
 -11   1  12    0.45    0.43 
  10  -1 -12   14.06    1.13 
  10   1 -12   14.39    1.00 
 -10   1  12   14.07    1.01 
 -10   1  12   13.34    0.79 
   9  -1 -12   31.17    1.52 
  -9   1  12   29.72    1.43 
  -9   1  12   29.60    1.20 
   9   1 -12   31.56    1.41 
  -8  -1  12   10.45    0.42 
  -8  -1  12    9.93    0.53 
   8  -1 -12   11.89    0.99 
   8   1 -12   10.35    0.87 
  -8   1  12   10.69    0.69 
  -8   1  12    9.74    0.89 
  -7  -1  12   40.54    1.23 
   7  -1 -12   37.63    1.72 
  -7   1  12   38.01    1.67 
  -7   1  12   40.35    1.43 
   7   1 -12   39.92    1.63 
  -6  -1  12   59.64    1.76 
   6  -1 -12   47.59    2.41 
  -6   1  12   60.77    2.23 
   6   1 -12   58.28    2.13 
  -6   1  12   60.41    1.92 
   6   1 -12   57.96    1.77 
   5  -1 -12    1.78    0.85 
  -5  -1  12    2.03    0.25 
  -5   1  12    2.74    0.55 
   5   1 -12    2.58    0.29 
   5   1 -12    2.22    0.48 
  -5   1  12    1.66    0.31 
   4  -1 -12   12.23    1.39 
  -4  -1  12   13.85    0.64 
   4  -1 -12   14.48    0.91 
   4   1 -12   11.99    0.91 
  -4   1  12   14.70    0.76 
  -4   1  12   14.78    0.97 
   4   1 -12   14.19    0.66 
  -3  -1  12   27.86    1.02 
  -3  -1  12   28.33    1.06 
  -3  -1  12   27.70    1.15 
   3  -1 -12   28.61    1.32 
   3  -1 -12   21.51    1.94 
  -3   1  12   28.89    1.35 
  -3   1  12   30.55    1.15 
   3   1 -12   29.53    1.41 
   3   1 -12   30.23    1.07 
   2  -1 -12   10.28    1.18 
  -2  -1  12   13.31    0.66 
   2  -1 -12   13.14    0.88 
  -2  -1  12   12.81    0.65 
  -2  -1  12   12.89    0.88 
   2   1 -12   13.28    0.67 
  -2   1  12   14.28    0.74 
   2   1 -12   12.01    0.96 
  -2   1  12   11.85    0.96 
  -1  -1  12    1.57    0.41 
  -1  -1  12    1.77    0.30 
  -1  -1  12    1.86    0.30 
   1  -1 -12    1.64    0.51 
   1  -1 -12    1.68    0.48 
  -1   1  12    1.85    0.35 
   1   1 -12    1.59    0.77 
   1   1 -12    1.92    0.32 
   0  -1  12    1.01    0.45 
   0  -1  12    1.63    0.34 
   0  -1 -12    1.53    0.54 
   0  -1 -12    1.41    0.45 
   0  -1  12    1.19    0.28 
   0   1  12    1.10    0.31 
   0   1 -12    1.78    0.33 
   0   1 -12    2.07    0.58 
   1  -1  12   23.42    1.06 
   1  -1  12   22.65    1.02 
  -1  -1 -12   23.19    1.39 
  -1  -1 -12   22.70    1.29 
   1  -1  12   24.47    1.30 
   1   1  12   24.54    1.03 
  -1   1 -12   24.02    1.41 
  -1   1 -12   22.24    1.02 
   2  -1  12    5.90    0.73 
  -2  -1 -12    4.21    0.76 
  -2  -1 -12    4.60    0.70 
   2  -1  12    3.96    0.47 
   2  -1  12    4.31    0.59 
   2   1  12    5.08    0.57 
  -2   1 -12    5.53    0.56 
  -2   1 -12    4.93    0.80 
  -3  -1 -12    2.18    0.71 
  -3  -1 -12    0.10    0.58 
   3  -1  12    1.18    0.36 
   3  -1  12    1.01    0.39 
   3   1  12    1.39    0.34 
  -3   1 -12    1.41    0.69 
  -3   1 -12    0.20    0.41 
   4  -1  12    9.82    1.06 
   4  -1  12    9.44    0.83 
  -4  -1 -12    8.69    1.08 
  -4   1 -12    7.29    0.74 
  -4   1 -12    9.41    1.12 
   4   1  12    9.38    0.73 
   5  -1  12   14.23    1.65 
  -5  -1 -12   15.03    1.52 
   5  -1  12   14.34    1.10 
  -5   1 -12   15.37    1.53 
   5   1  12   14.22    0.91 
   6  -1  12    8.79    1.03 
  -6  -1 -12    7.52    1.13 
   6   1  12    8.60    0.84 
  -6   1 -12    8.75    1.19 
   7  -1  12    0.73    0.61 
  -7  -1 -12    1.03    1.03 
   7   1  12    0.81    0.51 
   7   1  12    0.88    0.47 
  -7   1 -12    0.08    1.06 
  -8  -1 -12    6.82    1.32 
   8   1  12    7.63    0.81 
  -8   1 -12    8.66    1.55 
   8   1  12    6.29    0.73 
  15  -2 -12    8.19    1.27 
 -15   2  12    8.65    1.05 
  14  -2 -12    1.44    0.94 
 -14   2  12    0.90    0.74 
  13  -2 -12    5.15    1.02 
 -13   2  12    4.68    0.86 
 -13   2  12    5.56    0.84 
  13   2 -12    5.22    0.74 
  12  -2 -12    5.73    0.97 
  12   2 -12    5.68    0.71 
 -12   2  12    5.18    0.81 
 -12   2  12    5.26    0.77 
  11  -2 -12    4.00    0.85 
  11   2 -12    2.66    0.59 
 -11   2  12    2.16    0.72 
 -11   2  12    3.14    0.95 
  10  -2 -12    3.11    0.74 
 -10   2  12    3.26    0.61 
  10   2 -12    3.17    0.57 
   9  -2 -12   12.41    1.25 
   9   2 -12   12.44    0.93 
  -9   2  12   10.35    1.00 
   8  -2 -12    5.66    0.82 
  -8   2  12    4.89    0.63 
   8   2 -12    4.54    0.60 
  -7  -2  12    8.42    0.47 
   7  -2 -12    8.40    0.91 
  -7   2  12    6.62    0.71 
   7   2 -12    8.55    0.87 
   6  -2 -12   12.54    1.12 
  -6  -2  12    9.76    0.62 
  -6   2  12   11.54    0.91 
   6   2 -12   10.81    0.48 
   6   2 -12    9.75    0.92 
   5  -2 -12   15.46    1.20 
  -5  -2  12   17.44    0.83 
  -5   2  12   15.26    1.07 
   5   2 -12   15.67    0.64 
   5   2 -12   17.41    1.09 
  -4  -2  12   42.66    1.50 
   4  -2 -12   40.46    1.85 
  -4   2  12   35.00    1.84 
   4   2 -12   42.30    1.73 
   4   2 -12   40.49    1.31 
  -3  -2  12   15.92    0.89 
   3  -2 -12   14.54    1.18 
   3   2 -12   15.82    0.69 
  -3   2  12   16.42    1.04 
   3   2 -12   16.33    1.12 
   2  -2 -12    1.72    0.59 
  -2  -2  12    2.23    0.43 
   2   2 -12    2.75    0.32 
   2   2 -12    1.76    0.58 
  -2   2  12   -0.94    0.79 
  -2   2  12    1.42    0.46 
  -1  -2  12    3.28    0.50 
   1  -2 -12    2.58    0.70 
  -1  -2  12    3.49    0.38 
   1  -2 -12    3.25    0.75 
   1   2 -12    4.65    0.50 
  -1   2  12    2.97    0.52 
   1   2 -12    2.63    0.67 
  -1   2  12    2.24    0.63 
   0  -2 -12   15.42    1.27 
   0  -2  12   16.96    1.08 
   0  -2 -12   17.23    1.33 
   0  -2  12   15.43    0.89 
   0   2  12   17.16    1.04 
   0   2 -12   17.63    0.84 
   0   2 -12   16.98    1.38 
   0   2  12   16.77    1.30 
   1  -2  12    0.41    0.44 
   1  -2  12    0.91    0.47 
  -1  -2 -12    0.15    0.64 
   1   2  12    0.68    0.42 
  -1   2 -12   -0.18    0.61 
  -1   2 -12    0.53    0.35 
   1   2  12    0.56    0.73 
  -2  -2 -12    7.12    0.96 
   2  -2  12    8.16    0.79 
   2  -2  12    7.13    0.79 
  -2   2 -12    7.27    0.98 
  -2   2 -12    9.12    0.77 
   2   2  12    7.39    0.84 
  -3  -2 -12    3.55    0.83 
   3  -2  12    3.29    0.68 
   3  -2  12    1.56    0.70 
   3   2  12    3.46    0.57 
  -3   2 -12    2.90    0.93 
   4  -2  12    1.68    0.68 
  -4  -2 -12    2.45    0.86 
  -4   2 -12    0.61    0.87 
   4   2  12    1.95    0.56 
   5  -2  12    2.03    0.81 
   5  -2  12    3.37    0.97 
  -5  -2 -12    1.20    0.93 
  -5   2 -12   -0.26    0.99 
   5   2  12    1.42    0.53 
   6  -2  12    0.40    0.74 
  -6  -2 -12    0.81    1.05 
  -6   2 -12   -0.34    1.09 
   6   2  12   -0.51    0.50 
   7  -2  12    8.18    1.17 
  -7  -2 -12    9.37    1.33 
   7   2  12    8.15    0.83 
  13  -3 -12    0.56    1.17 
 -13   3  12   -1.49    0.95 
  12  -3 -12    4.40    1.17 
 -12   3  12    2.86    0.98 
  11  -3 -12    1.96    1.01 
  11   3 -12    2.97    0.67 
 -11   3  12    2.77    0.94 
  10  -3 -12    0.58    0.84 
  10   3 -12   -0.31    0.56 
 -10   3  12    0.31    0.76 
   9  -3 -12    8.94    1.16 
  -9   3  12   10.59    1.14 
   9   3 -12    8.13    0.80 
   8  -3 -12   -0.59    0.79 
  -8   3  12    0.01    0.72 
   8   3 -12    1.28    0.55 
   7  -3 -12    4.07    0.90 
   7   3 -12    4.45    0.42 
   7   3 -12    4.18    0.35 
   7   3 -12    5.28    0.73 
  -7   3  12    4.51    0.80 
   6  -3 -12    4.50    0.87 
  -6  -3  12    4.12    0.53 
   6   3 -12    3.69    0.40 
  -6   3  12    3.30    0.80 
   6   3 -12    3.25    0.67 
   5  -3 -12    6.36    0.97 
  -5  -3  12    6.89    0.71 
  -5   3  12    7.79    0.98 
   5   3 -12    7.63    0.84 
   5   3 -12    7.37    0.58 
  -4  -3  12   11.70    1.04 
   4  -3 -12   13.61    1.39 
  -4   3  12   10.47    1.09 
   4   3 -12   12.24    0.66 
   4   3 -12   10.07    1.14 
   3  -3 -12   13.15    1.37 
  -3  -3  12   13.10    1.13 
  -3   3  12   14.85    1.23 
   3   3 -12   12.41    0.75 
   3   3 -12   12.77    1.32 
   2  -3 -12    4.67    0.83 
  -2  -3  12    3.69    0.73 
   2   3 -12    4.54    0.89 
   2   3 -12    4.00    0.47 
  -2   3  12    3.64    0.69 
  -1  -3  12    8.38    0.99 
   1  -3 -12    8.82    1.04 
   1   3 -12    8.71    0.79 
   1   3 -12    9.86    1.10 
  -1   3  12   10.82    1.04 
   0  -3  12    9.08    1.06 
   0  -3 -12    9.48    1.09 
   0   3 -12    9.28    1.15 
   0   3 -12    9.20    0.86 
   0   3  12   10.83    1.15 
  -1  -3 -12    0.31    0.79 
   1  -3  12    0.75    0.76 
   1   3  12    0.55    0.64 
  -1   3 -12    1.34    0.94 
  -2  -3 -12    4.61    1.02 
   2  -3  12    5.02    0.99 
  -2   3 -12    3.05    1.11 
   2   3  12    5.37    0.83 
   3  -3  12    3.38    0.99 
  -3   3 -12    2.57    1.20 
   3   3  12    3.33    0.81 
   4  -3  12    2.34    1.03 
   4   3  12    1.07    0.79 
  -4   3 -12    0.20    1.18 
  16   0 -13    0.36    0.83 
  15   0 -13   -0.99    0.72 
 -14   0  13   -0.18    0.24 
  14   0 -13   -0.62    0.58 
  13   0 -13    0.18    0.60 
 -13   0  13   -0.19    0.26 
  12   0 -13   -0.39    0.55 
 -12   0  13   -0.26    0.26 
  11   0 -13    0.15    0.56 
 -11   0  13    0.00    0.12 
 -11   0  13   -0.10    0.30 
 -10   0  13   -0.03    0.32 
  10   0 -13   -0.30    0.48 
 -10   0  13    0.05    0.13 
  -9   0  13    0.17    0.34 
  -9   0  13    0.07    0.14 
   9   0 -13   -0.31    0.51 
  -8   0  13   -0.04    0.15 
   8   0 -13   -0.93    0.41 
  -8   0  13    0.37    0.33 
  -7   0  13   -0.10    0.15 
  -7   0  13    0.34    0.34 
   7   0 -13   -0.23    0.48 
   6   0 -13   -0.32    0.69 
  -6   0  13   -0.15    0.16 
   6   0 -13    0.24    0.28 
  -5   0  13    0.04    0.16 
   5   0 -13    0.02    0.30 
   5   0 -13   -0.61    0.51 
  -4   0  13    0.39    0.39 
  -4   0  13   -0.01    0.16 
   4   0 -13   -0.11    0.30 
   4   0 -13   -0.06    0.45 
   3   0 -13    0.24    0.30 
   3   0 -13   -0.21    0.43 
  -3   0  13    0.18    0.18 
  -3   0  13   -0.12    0.41 
  -2   0  13   -0.10    0.19 
   2   0 -13   -0.41    0.44 
  -2   0  13    0.32    0.46 
   2   0 -13    0.40    0.34 
  -1   0  13   -0.58    0.44 
   1   0 -13   -0.12    0.35 
   1   0 -13    0.53    0.48 
  -1   0  13   -0.15    0.21 
   0   0  13    0.48    0.25 
   0   0 -13    0.53    0.39 
   0   0 -13    0.05    0.51 
  -1   0 -13    0.41    0.59 
  -1   0 -13   -0.20    0.42 
   1   0  13    0.02    0.25 
  -2   0 -13    0.09    0.50 
  -2   0 -13    0.57    0.63 
   2   0  13   -0.13    0.27 
   2   0  13   -0.67    0.65 
   2   0  13    0.14    0.29 
  -3   0 -13   -0.14    0.70 
   3   0  13   -0.42    0.75 
   3   0  13   -0.16    0.32 
   3   0  13   -0.19    0.30 
  -3   0 -13    0.44    0.62 
  -4   0 -13    0.09    0.84 
   4   0  13   -0.15    0.30 
   4   0  13   -0.17    0.38 
   5   0  13    0.85    0.47 
   5   0  13    0.44    0.43 
  -5   0 -13   -0.52    0.90 
   6   0  13    0.47    0.55 
   6   0  13    0.38    0.52 
  -6   0 -13   -0.53    1.05 
  -7   0 -13    0.04    1.16 
   7   0  13   -1.02    0.60 
   7   0  13    0.51    0.58 
  16  -1 -13    6.13    1.09 
  15  -1 -13    3.88    0.94 
 -15   1  13    1.87    0.55 
  15   1 -13    2.39    0.77 
  14  -1 -13   -1.11    0.74 
  14   1 -13   -0.20    0.64 
 -14   1  13    0.34    0.45 
 -14   1  13   -1.04    0.49 
  13  -1 -13    0.88    0.71 
 -13   1  13    1.27    0.43 
  13   1 -13    1.64    0.60 
 -13   1  13    0.75    0.50 
  12  -1 -13    1.78    0.70 
  12   1 -13   -0.63    0.50 
 -12   1  13    0.92    0.48 
 -12   1  13   -0.69    0.34 
  11  -1 -13    7.57    0.93 
 -11   1  13    8.25    0.91 
 -11   1  13    7.35    0.67 
  11   1 -13    7.05    0.89 
  10  -1 -13    3.76    0.73 
 -10   1  13    4.38    0.48 
 -10   1  13    5.39    0.67 
  10   1 -13    4.06    0.66 
   9  -1 -13   15.19    1.18 
  -9  -1  13   14.80    0.60 
  -9   1  13   14.88    0.81 
  -9   1  13   15.79    1.12 
   9   1 -13   14.80    1.08 
   8  -1 -13    3.28    0.67 
  -8  -1  13    3.40    0.36 
  -8  -1  13    3.17    0.31 
  -8   1  13    2.99    0.40 
   8   1 -13    3.47    0.61 
  -8   1  13    2.51    0.59 
   7  -1 -13    7.13    0.83 
  -7  -1  13    8.32    0.44 
   7   1 -13    7.19    0.76 
  -7   1  13    7.45    0.61 
  -7   1  13    7.92    0.92 
   6  -1 -13    9.47    1.02 
  -6  -1  13    9.86    0.50 
  -6   1  13   10.93    0.67 
  -6   1  13    8.98    0.98 
   6   1 -13    8.49    0.55 
   6   1 -13    9.14    0.88 
  -5  -1  13  115.22    3.33 
   5  -1 -13  112.55    3.80 
   5   1 -13  111.90    3.69 
  -5   1  13  116.06    3.42 
   5   1 -13  112.00    3.35 
   4  -1 -13   19.16    1.12 
   4  -1 -13   19.90    1.28 
  -4  -1  13   20.67    0.84 
  -4   1  13   19.58    0.92 
   4   1 -13   20.17    0.87 
   4   1 -13   18.54    1.20 
   3  -1 -13    3.78    0.65 
   3  -1 -13    4.42    0.63 
  -3  -1  13    4.30    0.49 
  -3  -1  13    4.38    0.45 
  -3  -1  13    3.94    0.45 
   3   1 -13    3.93    0.42 
  -3   1  13    3.76    0.43 
   3   1 -13    3.30    0.65 
  -2  -1  13   22.75    0.97 
  -2  -1  13   23.76    1.15 
   2  -1 -13   23.52    1.39 
   2  -1 -13   22.16    1.23 
  -2  -1  13   21.76    0.94 
   2   1 -13   23.06    0.99 
  -2   1  13   24.63    1.03 
   2   1 -13   21.40    1.33 
  -1  -1  13   36.63    1.37 
  -1  -1  13   34.75    1.32 
  -1  -1  13   36.13    1.56 
   1  -1 -13   36.65    1.64 
   1  -1 -13   35.89    1.77 
   1   1 -13   36.37    1.76 
   1   1 -13   37.07    1.38 
  -1   1  13   34.56    1.75 
   0  -1 -13    1.51    0.58 
   0  -1  13    2.21    0.58 
   0  -1  13    1.96    0.37 
   0  -1  13    2.29    0.40 
   0  -1 -13    1.60    0.70 
   0   1 -13    1.31    0.40 
   0   1  13    2.39    0.39 
   0   1  13    1.95    0.68 
   0   1 -13    1.86    0.64 
  -1  -1 -13   19.45    1.46 
   1  -1  13   20.07    1.04 
   1  -1  13   22.28    1.39 
   1  -1  13   23.60    1.10 
  -1  -1 -13   22.76    1.38 
   1   1  13   22.51    1.05 
  -1   1 -13   23.77    1.09 
  -1   1 -13   21.61    1.47 
   1   1  13   24.85    1.51 
  -2  -1 -13    5.03    0.92 
   2  -1  13    4.01    0.52 
   2  -1  13    5.12    0.56 
   2   1  13    4.28    0.50 
  -2   1 -13    3.80    0.51 
  -2   1 -13    4.31    0.85 
   3  -1  13    1.26    0.42 
   3  -1  13    1.52    0.78 
  -3  -1 -13    2.32    0.83 
  -3   1 -13    1.41    0.78 
   3   1  13    1.56    0.39 
  -3   1 -13    1.56    0.78 
  -4  -1 -13    3.28    0.97 
   4  -1  13    2.47    0.53 
   4  -1  13    2.19    1.05 
   4   1  13    1.94    0.47 
  -4   1 -13    2.33    0.98 
  -5  -1 -13    8.62    1.25 
   5  -1  13    7.42    0.82 
   5   1  13    7.71    0.86 
  -5   1 -13   11.68    1.38 
   6  -1  13    0.97    0.64 
  -6  -1 -13    0.21    1.09 
   6   1  13    0.63    0.51 
  -6   1 -13    0.48    1.06 
   6   1  13    1.13    0.51 
  -7  -1 -13    2.20    1.26 
   7  -1  13    2.56    0.82 
   7   1  13    1.70    0.63 
  -7   1 -13    1.08    1.34 
   7   1  13    2.02    0.64 
  15  -2 -13    3.71    1.65 
  15   2 -13    1.54    0.83 
 -15   2  13    2.21    0.86 
  14  -2 -13    6.19    1.20 
  14   2 -13    6.66    0.89 
 -14   2  13    5.40    0.93 
  13  -2 -13   11.31    1.32 
 -13   2  13   12.82    1.29 
  13   2 -13   11.38    1.03 
  12  -2 -13   -0.15    0.78 
 -12   2  13    0.35    0.61 
 -12   2  13   -0.50    0.71 
  12   2 -13    0.53    0.65 
  11  -2 -13   11.61    1.18 
 -11   2  13    9.88    0.94 
  11   2 -13   11.78    1.12 
 -11   2  13   11.79    1.38 
  10  -2 -13    1.14    0.73 
  10   2 -13    1.66    0.59 
 -10   2  13    2.08    0.59 
 -10   2  13    1.33    0.74 
   9  -2 -13    2.45    0.71 
  -9   2  13    1.38    0.66 
   9   2 -13    1.84    0.56 
  -9   2  13    3.60    0.82 
   8  -2 -13    1.63    0.71 
  -8   2  13    0.36    0.58 
  -8   2  13    1.38    0.80 
   8   2 -13    1.47    0.57 
   7  -2 -13    9.91    1.06 
  -7  -2  13    9.50    0.57 
  -7   2  13    9.11    0.92 
  -7   2  13    8.81    1.08 
   7   2 -13    9.29    0.96 
  -6  -2  13    3.51    0.41 
   6  -2 -13    1.40    0.69 
   6   2 -13    3.04    0.30 
  -6   2  13    2.79    0.71 
   6   2 -13    2.60    0.59 
  -6   2  13    2.59    0.53 
   5  -2 -13   20.64    1.39 
  -5  -2  13   20.10    0.95 
  -5   2  13   19.29    1.12 
   5   2 -13   21.67    1.30 
   5   2 -13   18.20    0.78 
  -5   2  13   17.57    1.52 
   4  -2 -13   12.17    1.20 
  -4  -2  13   12.54    0.82 
  -4   2  13   13.98    0.97 
  -4   2  13    9.13    1.07 
   4   2 -13   12.40    0.72 
  -3  -2  13    2.90    0.47 
   3  -2 -13    3.62    0.78 
   3   2 -13    2.52    0.35 
   3   2 -13    3.63    0.70 
  -3   2  13    2.81    0.54 
  -3   2  13    4.91    0.84 
   2  -2 -13    6.95    0.92 
   2  -2 -13    5.06    0.82 
  -2  -2  13    6.76    0.78 
  -2   2  13    8.10    0.77 
   2   2 -13    6.38    0.57 
   2   2 -13    5.15    0.83 
  -1  -2  13    2.98    0.54 
   1  -2 -13    2.51    0.75 
  -1  -2  13    2.31    0.41 
   1   2 -13    2.46    0.37 
   1   2 -13    2.45    0.74 
  -1   2  13    2.51    0.51 
   0  -2  13   48.35    1.94 
   0  -2 -13   45.73    2.17 
   0   2 -13   45.32    2.22 
   0   2  13   49.31    1.87 
   0   2 -13   44.85    1.66 
   1  -2  13    9.40    1.04 
   1  -2  13    8.71    0.97 
  -1  -2 -13    9.05    1.07 
  -1   2 -13    9.13    1.10 
  -1   2 -13    7.93    0.81 
   1   2  13    8.12    0.91 
   2  -2  13    3.53    0.67 
  -2  -2 -13    3.47    0.93 
   2  -2  13    3.71    0.73 
  -2   2 -13    3.34    0.98 
   2   2  13    3.40    0.63 
  -3  -2 -13    6.74    1.10 
   3  -2  13    5.89    0.84 
  -3   2 -13    5.82    1.19 
   3   2  13    7.54    0.81 
   4  -2  13    1.54    0.96 
  -4  -2 -13    3.31    1.07 
   4  -2  13    3.01    0.77 
  -4   2 -13    2.05    1.10 
   4   2  13    2.86    0.65 
  -5  -2 -13    4.67    1.13 
   5  -2  13    4.18    0.95 
   5   2  13    4.07    0.76 
  -5   2 -13    1.65    1.23 
  12  -3 -13    7.28    1.32 
 -12   3  13    7.75    1.16 
  11  -3 -13    3.52    1.15 
  11   3 -13    2.29    0.73 
 -11   3  13    2.83    0.97 
  10  -3 -13   -0.75    1.00 
  10   3 -13    0.73    0.66 
 -10   3  13    0.09    0.82 
   9  -3 -13    1.69    1.00 
  -9   3  13    2.73    0.88 
   9   3 -13    3.36    0.75 
   8  -3 -13    3.87    1.01 
   8   3 -13    3.97    0.77 
  -8   3  13    3.90    0.89 
   7  -3 -13    4.14    1.00 
   7   3 -13    6.28    0.83 
  -7   3  13    4.89    0.96 
  -6  -3  13    3.67    0.58 
   6  -3 -13    5.43    1.02 
  -6   3  13    6.05    0.82 
   6   3 -13    6.83    0.99 
   5  -3 -13    1.25    0.86 
  -5  -3  13    0.22    0.51 
   5   3 -13    0.40    0.67 
  -5   3  13    0.30    0.73 
   4  -3 -13    3.50    0.92 
  -4  -3  13    3.18    0.68 
   4   3 -13    3.55    0.81 
  -4   3  13    3.47    0.80 
   4   3 -13    4.74    0.46 
  -3  -3  13   14.34    1.26 
   3  -3 -13   13.61    1.27 
   3   3 -13   13.88    1.56 
   3   3 -13   13.50    0.84 
  -3   3  13   12.92    1.30 
  -2  -3  13    0.63    0.99 
   2  -3 -13   -0.13    0.82 
  -2   3  13    2.11    0.72 
   2   3 -13    1.20    0.44 
   2   3 -13    1.78    0.86 
   1  -3 -13    3.43    0.95 
  -1  -3  13    2.38    0.82 
  -1   3  13    3.73    0.77 
   1   3 -13    3.08    1.01 
   1   3 -13    3.75    0.55 
   0  -3 -13    3.27    1.02 
   0  -3  13    2.29    0.86 
   0   3 -13    4.22    0.71 
   0   3 -13    3.59    1.12 
   0   3  13    4.31    0.83 
   1  -3  13    3.37    0.93 
  -1  -3 -13    3.50    1.00 
  -1   3 -13    4.39    1.19 
   1   3  13    3.67    0.85 
  -2  -3 -13   12.25    1.36 
   2  -3  13   11.14    1.34 
   2   3  13   13.87    1.44 
  -2   3 -13   12.74    1.61 
  16   0 -14   11.76    1.32 
  15   0 -14    3.90    0.94 
  14   0 -14    4.37    0.94 
 -13   0  14    6.15    0.57 
  13   0 -14    5.08    0.87 
 -12   0  14    6.19    0.64 
  12   0 -14    7.96    0.92 
  11   0 -14    1.47    0.67 
 -11   0  14    1.35    0.16 
 -11   0  14    1.77    0.40 
 -10   0  14    6.97    0.36 
  10   0 -14    6.92    0.85 
 -10   0  14    7.24    0.73 
   9   0 -14   24.36    1.46 
  -9   0  14   24.21    1.23 
  -9   0  14   25.34    0.83 
  -8   0  14    1.11    0.47 
   8   0 -14    1.53    0.56 
  -8   0  14    1.45    0.21 
  -7   0  14    1.45    0.23 
  -7   0  14    1.65    0.45 
   7   0 -14    0.72    0.56 
  -6   0  14   57.79    1.70 
   6   0 -14   49.25    2.03 
   6   0 -14   56.69    2.26 
   5   0 -14   28.57    1.55 
  -5   0  14   31.06    1.03 
   5   0 -14   26.79    1.24 
   4   0 -14   55.95    2.04 
   4   0 -14   56.04    2.34 
  -4   0  14   60.00    1.81 
  -4   0  14   57.88    2.17 
   3   0 -14    3.07    0.64 
  -3   0  14    3.27    0.62 
   3   0 -14    3.56    0.51 
  -3   0  14    3.65    0.36 
  -2   0  14   26.51    0.99 
   2   0 -14   25.53    1.48 
  -2   0  14   18.22    1.52 
   2   0 -14   24.17    1.20 
   1   0 -14   24.00    1.49 
   1   0 -14   22.38    1.22 
  -1   0  14   25.17    1.01 
   0   0  14    5.87    0.84 
   0   0 -14    4.91    0.84 
   0   0  14    6.40    0.60 
   0   0 -14    4.76    0.64 
   1   0  14   10.42    1.11 
   1   0  14    9.91    0.71 
   1   0  14   10.60    0.75 
  -1   0 -14    9.21    1.07 
  -1   0 -14    9.73    1.03 
   2   0  14    2.60    0.43 
   2   0  14    3.25    0.48 
  -2   0 -14    3.20    0.94 
  -3   0 -14    8.56    1.16 
   3   0  14    9.42    0.82 
   3   0  14    8.30    0.81 
  -4   0 -14    4.44    1.10 
   4   0  14    4.79    0.63 
   4   0  14    4.65    0.60 
  -5   0 -14    1.71    1.07 
   5   0  14    1.11    0.60 
   5   0  14    0.60    0.53 
   6   0  14    2.36    0.73 
  -6   0 -14    3.30    1.27 
   6   0  14    2.12    0.60 
  16  -1 -14    5.93    1.45 
  16   1 -14    6.11    1.05 
  15  -1 -14    3.59    1.06 
  15   1 -14    4.90    0.90 
  14  -1 -14    7.62    1.17 
  14   1 -14    5.84    0.94 
 -14   1  14    7.17    0.81 
 -14   1  14    7.03    0.80 
  13  -1 -14    2.62    0.88 
  13   1 -14    2.79    0.80 
 -13   1  14    2.58    0.47 
 -13   1  14    0.98    0.59 
  12  -1 -14    1.94    0.76 
  12   1 -14    3.21    0.73 
 -12   1  14    3.01    0.45 
 -12   1  14    1.96    0.62 
  11  -1 -14    6.08    0.95 
  11   1 -14    5.93    0.80 
 -11   1  14    7.21    0.81 
 -11   1  14    6.03    0.66 
  10  -1 -14    2.91    0.74 
 -10   1  14    3.10    0.43 
 -10   1  14    3.53    0.67 
  10   1 -14    3.58    0.68 
   9  -1 -14    6.05    0.88 
  -9  -1  14    5.86    0.38 
  -9  -1  14    6.85    0.52 
  -9   1  14    5.25    0.61 
   9   1 -14    5.56    0.76 
  -9   1  14    7.10    0.83 
  -8  -1  14    0.31    0.34 
   8  -1 -14    0.63    0.56 
  -8  -1  14    0.96    0.21 
   8   1 -14    1.26    0.54 
  -8   1  14    0.39    0.57 
  -8   1  14    1.27    0.36 
   7  -1 -14   22.68    1.45 
  -7  -1  14   22.05    0.85 
   7   1 -14   22.11    0.87 
  -7   1  14   24.08    1.43 
  -7   1  14   22.99    1.01 
   7   1 -14   21.74    1.36 
  -6  -1  14    6.02    0.46 
   6  -1 -14    4.84    0.74 
  -6   1  14    6.83    0.85 
   6   1 -14    4.66    0.72 
   6   1 -14    5.75    0.55 
  -6   1  14    6.65    0.62 
  -5  -1  14   12.19    0.64 
   5  -1 -14   13.16    1.17 
  -5   1  14   12.44    0.74 
   5   1 -14   11.15    0.70 
   5   1 -14   10.53    1.13 
   4  -1 -14   16.45    1.13 
  -4  -1  14   15.83    0.78 
   4  -1 -14   18.16    1.34 
   4   1 -14   15.37    0.84 
  -4   1  14   17.17    0.87 
   4   1 -14   17.71    1.27 
  -4   1  14   17.47    1.24 
   3  -1 -14   48.16    2.11 
   3  -1 -14   45.40    1.93 
  -3  -1  14   44.23    1.58 
  -3  -1  14   46.96    1.77 
  -3  -1  14   47.13    1.63 
  -3   1  14   47.03    2.07 
   3   1 -14   46.86    1.67 
  -3   1  14   49.21    1.69 
   3   1 -14   45.12    2.03 
   2  -1 -14    3.87    0.67 
  -2  -1  14    3.84    0.45 
  -2  -1  14    3.58    0.56 
  -2  -1  14    3.89    0.44 
   2  -1 -14    2.81    0.71 
   2   1 -14    3.65    0.49 
   2   1 -14    3.13    0.70 
  -2   1  14    3.71    0.46 
  -2   1  14    2.68    0.74 
   1  -1 -14    4.72    0.74 
  -1  -1  14    5.58    0.69 
   1  -1 -14    4.61    0.79 
  -1  -1  14    5.97    0.63 
  -1   1  14    5.39    0.84 
   1   1 -14    3.79    0.76 
   1   1 -14    4.89    0.56 
  -1   1  14    6.45    0.63 
   0  -1 -14    8.61    1.02 
   0  -1  14    9.07    0.90 
   0  -1  14    9.43    0.76 
   0  -1 -14    9.38    1.01 
   0  -1  14    8.46    0.75 
   0   1 -14    7.99    1.01 
   0   1 -14    9.93    0.81 
   0   1  14   10.31    0.74 
   1  -1  14   10.53    0.85 
   1  -1  14   10.73    0.87 
  -1  -1 -14   12.44    1.42 
   1   1  14   12.59    0.81 
  -1   1 -14   11.68    0.98 
  -1   1 -14   12.72    1.31 
   2  -1  14    2.57    0.83 
   2  -1  14    2.56    0.56 
  -2  -1 -14    3.13    0.97 
  -2   1 -14    3.22    0.90 
   2   1  14    2.93    0.50 
  -3  -1 -14    8.49    1.23 
   3  -1  14   10.10    0.97 
   3   1  14   11.27    0.85 
  -3   1 -14   10.94    1.30 
   4  -1  14    5.68    0.77 
  -4  -1 -14    7.16    1.23 
  -4   1 -14    6.10    1.25 
   4   1  14    5.92    0.68 
   5  -1  14    1.98    0.63 
  -5  -1 -14    3.41    1.19 
  -5   1 -14    0.00    1.16 
   5   1  14    0.39    0.52 
   5   1  14    0.90    0.56 
  -6  -1 -14    0.63    1.25 
   6  -1  14    1.11    0.77 
   6   1  14    0.21    0.58 
   6   1  14    0.73    0.65 
  14  -2 -14    1.80    1.12 
 -14   2  14   -0.56    0.73 
  14   2 -14    1.77    0.87 
  13  -2 -14   12.78    1.43 
 -13   2  14   13.44    1.32 
  13   2 -14   12.89    1.41 
  12  -2 -14   -0.01    0.85 
  12   2 -14    0.55    0.70 
 -12   2  14    1.52    0.65 
  11  -2 -14   -0.30    0.87 
 -11   2  14    2.22    1.46 
  11   2 -14    1.29    0.70 
 -11   2  14    1.27    0.63 
  10  -2 -14    2.84    0.86 
  10   2 -14    3.99    0.72 
 -10   2  14    2.17    0.90 
 -10   2  14    1.95    0.64 
   9  -2 -14   -0.86    0.72 
  -9   2  14   -0.08    0.81 
  -9   2  14   -0.09    0.50 
   9   2 -14    1.08    0.75 
   8  -2 -14    8.18    1.08 
  -8   2  14    9.12    0.99 
  -8   2  14   14.19    1.52 
   8   2 -14    7.54    0.99 
   7  -2 -14    3.34    0.81 
  -7  -2  14    2.17    0.37 
   7   2 -14    2.35    0.25 
   7   2 -14    3.37    0.68 
  -7   2  14    2.15    0.59 
  -7   2  14    1.60    0.87 
   6  -2 -14    3.94    0.84 
  -6  -2  14    4.72    0.49 
  -6   2  14    3.88    0.64 
   6   2 -14    4.30    0.39 
  -6   2  14    1.87    0.93 
   6   2 -14    4.40    0.78 
  -5  -2  14   20.29    1.05 
   5  -2 -14   20.35    1.57 
   5   2 -14   19.96    0.87 
   5   2 -14   20.95    1.39 
  -5   2  14   20.32    1.22 
   4  -2 -14    3.65    0.88 
  -4  -2  14    3.94    0.53 
   4   2 -14    3.00    0.43 
   4   2 -14    4.71    0.82 
  -4   2  14    4.31    0.60 
  -3  -2  14   13.26    0.96 
   3  -2 -14   11.89    1.17 
   3   2 -14   13.31    1.34 
   3   2 -14   12.30    0.77 
  -3   2  14   13.38    1.06 
  -2  -2  14    6.90    0.71 
   2  -2 -14    6.61    0.99 
  -2   2  14    8.04    0.89 
   2   2 -14    4.81    0.92 
   2   2 -14    6.08    0.69 
  -1  -2  14    6.11    0.73 
   1  -2 -14    3.19    0.91 
   1   2 -14    3.79    0.52 
  -1   2  14    5.92    0.74 
   1   2 -14    4.35    0.96 
   0  -2  14    2.71    0.62 
   0  -2 -14    1.88    0.89 
   0  -2  14    2.76    0.58 
   0   2 -14    2.43    0.51 
   0   2 -14    3.51    0.89 
   0   2  14    2.66    0.61 
   1  -2  14    4.59    0.77 
  -1  -2 -14    2.33    0.98 
   1  -2  14    3.34    0.71 
   1   2  14    3.60    0.67 
  -1   2 -14    3.43    1.01 
   2  -2  14    8.42    0.96 
   2  -2  14   10.35    1.04 
  -2  -2 -14   10.04    1.25 
  -2   2 -14   10.33    1.41 
   2   2  14   10.14    1.04 
  -3  -2 -14   10.97    1.39 
   3  -2  14    9.78    1.70 
   3  -2  14    8.74    1.09 
  -3   2 -14   10.60    1.51 
   3   2  14   12.36    1.10 
  -4  -2 -14    0.89    1.21 
   4  -2  14    1.45    0.87 
  -4   2 -14    1.53    1.28 
   4   2  14    0.71    0.68 
  10  -3 -14    1.22    1.19 
 -10   3  14    1.78    0.86 
  10   3 -14    0.22    0.83 
   9  -3 -14    1.41    1.09 
   9   3 -14    1.44    0.83 
  -9   3  14    0.98    0.87 
   8  -3 -14    3.71    1.14 
  -8   3  14    3.15    0.87 
   8   3 -14    4.75    0.94 
   7  -3 -14    4.83    1.12 
  -7   3  14    2.75    0.82 
   7   3 -14    2.88    0.84 
   6  -3 -14    6.59    1.17 
  -6   3  14    4.42    0.86 
   6   3 -14    3.86    0.91 
  -5  -3  14    9.89    1.16 
   5  -3 -14   11.05    1.31 
   5   3 -14   10.04    1.14 
  -5   3  14   12.46    1.39 
   4  -3 -14    6.38    1.08 
  -4  -3  14    5.89    0.82 
  -4   3  14    3.87    0.88 
   4   3 -14    5.53    1.07 
  -3  -3  14    6.82    0.90 
   3  -3 -14    7.37    1.16 
   3   3 -14    5.07    1.10 
  -3   3  14    6.01    0.96 
  -2  -3  14    1.81    0.78 
   2  -3 -14    2.40    1.00 
   2   3 -14    4.71    1.08 
  -2   3  14    2.91    0.78 
  -1  -3  14   11.70    1.20 
   1  -3 -14   10.27    1.28 
  -1   3  14   10.10    1.08 
   1   3 -14    9.85    1.41 
   0  -3 -14    7.44    1.28 
   0  -3  14    7.63    1.12 
   0   3  14    8.87    1.05 
   0   3 -14    4.16    1.25 
  16   0 -15   -0.31    1.01 
  15   0 -15    1.25    0.99 
  14   0 -15    1.21    0.88 
  13   0 -15   -0.22    0.74 
 -12   0  15    0.54    0.40 
  12   0 -15    0.06    0.71 
 -11   0  15   -0.12    0.15 
 -11   0  15    0.64    0.45 
  11   0 -15   -0.13    0.65 
 -10   0  15   -0.17    0.17 
  10   0 -15    0.16    0.67 
   9   0 -15   -0.02    0.64 
  -9   0  15   -0.07    0.17 
  -9   0  15   -0.68    0.46 
   8   0 -15    0.38    0.61 
  -8   0  15   -0.03    0.49 
  -8   0  15    0.04    0.19 
   7   0 -15   -0.25    0.59 
  -7   0  15   -0.15    0.19 
  -7   0  15   -0.07    0.46 
  -6   0  15   -0.22    0.21 
   6   0 -15   -0.59    0.59 
   6   0 -15   -0.05    0.41 
   5   0 -15   -0.17    0.42 
  -5   0  15   -0.25    0.23 
   5   0 -15   -0.48    0.56 
  -4   0  15    0.77    0.63 
  -4   0  15   -0.43    0.24 
   4   0 -15    0.73    0.47 
   4   0 -15   -1.05    0.59 
  -3   0  15    0.17    0.26 
   3   0 -15    0.09    0.61 
   3   0 -15    0.60    0.47 
   2   0 -15    0.07    0.52 
  -2   0  15   -1.03    0.61 
   2   0 -15   -0.84    0.66 
  -2   0  15    0.16    0.56 
   1   0 -15   -0.50    0.52 
  -1   0  15   -0.94    0.68 
  -1   0  15    0.01    0.31 
   1   0 -15   -0.99    0.67 
   0   0 -15    1.28    0.61 
   0   0 -15   -0.42    0.73 
   0   0  15    0.50    0.36 
   0   0  15    0.19    0.87 
   0   0  15    0.25    0.34 
   1   0  15    0.07    0.36 
  -1   0 -15   -0.43    0.76 
   1   0  15    0.22    0.36 
   2   0  15   -0.05    0.41 
  -2   0 -15    0.84    0.90 
   2   0  15   -0.35    0.38 
   3   0  15    0.23    0.44 
  -3   0 -15    1.18    1.02 
   3   0  15   -0.03    0.49 
   4   0  15    0.49    0.59 
   4   0  15    0.72    0.57 
  -4   0 -15   -0.18    1.19 
  -5   0 -15   -0.60    1.45 
   5   0  15    0.24    0.70 
   5   0  15    0.05    0.61 
  15  -1 -15    2.93    1.13 
  15   1 -15    1.73    1.00 
  14  -1 -15    7.28    1.20 
  14   1 -15    9.45    1.12 
  13  -1 -15    6.73    1.09 
  13   1 -15    6.64    1.01 
 -13   1  15    8.00    0.88 
 -13   1  15    6.60    0.59 
  12  -1 -15    1.41    0.85 
  12   1 -15    1.24    0.75 
 -12   1  15    1.32    0.41 
 -12   1  15    0.97    0.67 
  11  -1 -15    0.00    0.79 
 -11   1  15   -0.19    0.65 
 -11   1  15    0.39    0.38 
  11   1 -15    0.60    0.71 
  10  -1 -15    4.13    0.86 
 -10   1  15    3.11    0.75 
 -10   1  15    4.13    0.49 
  10   1 -15    4.57    0.78 
   9  -1 -15    6.61    0.92 
  -9  -1  15    7.42    0.47 
  -9  -1  15    6.39    0.67 
  -9   1  15    8.20    0.93 
   9   1 -15    6.18    0.88 
  -9   1  15    6.66    0.69 
  -8  -1  15   10.45    0.82 
  -8  -1  15   10.68    0.58 
   8  -1 -15   11.55    1.29 
  -8   1  15   11.60    0.76 
   8   1 -15    9.04    0.97 
  -8   1  15   11.88    1.26 
   7  -1 -15   12.17    1.24 
  -7  -1  15   11.73    0.63 
  -7   1  15   11.54    0.77 
   7   1 -15   11.50    0.68 
   7   1 -15   10.12    1.15 
  -7   1  15   12.25    1.13 
  -6  -1  15    6.99    0.56 
   6  -1 -15    6.54    0.93 
   6   1 -15    6.76    0.66 
   6   1 -15    7.38    0.91 
  -6   1  15    8.05    0.68 
   5  -1 -15    1.56    0.76 
  -5  -1  15    3.07    0.38 
  -5   1  15    2.58    0.45 
   5   1 -15    2.81    0.75 
   5   1 -15    2.17    0.42 
   4  -1 -15   -0.39    0.59 
   4  -1 -15    0.67    0.75 
  -4  -1  15    0.48    0.28 
  -4   1  15    0.17    0.64 
   4   1 -15    0.83    0.39 
  -4   1  15   -0.09    0.34 
   4   1 -15   -0.47    0.62 
   3  -1 -15    1.38    0.70 
  -3  -1  15    1.46    0.34 
   3  -1 -15    1.01    0.70 
  -3   1  15    1.74    0.40 
  -3   1  15    0.71    1.04 
   3   1 -15    1.29    0.77 
   3   1 -15    1.91    0.48 
   2  -1 -15    6.55    0.87 
  -2  -1  15    4.15    0.72 
  -2  -1  15    6.10    0.66 
   2  -1 -15    5.46    0.96 
   2   1 -15    6.24    0.64 
   2   1 -15    7.05    0.95 
  -2   1  15    6.89    0.70 
   1  -1 -15    0.74    0.79 
  -1  -1  15    1.24    0.41 
  -1  -1  15    1.79    0.68 
  -1  -1  15    0.72    0.41 
   1   1 -15    0.88    0.80 
  -1   1  15    0.60    0.39 
   1   1 -15    1.41    0.52 
   0  -1  15    3.09    1.18 
   0  -1  15    1.96    0.45 
   0  -1 -15    1.89    0.86 
   0   1 -15    3.76    0.66 
   0   1  15    1.85    0.44 
   0   1 -15    1.62    0.88 
  -1  -1 -15    6.21    1.12 
   1  -1  15    6.58    0.70 
   1  -1  15    5.30    0.98 
  -1   1 -15    5.10    1.09 
   1   1  15    6.77    0.66 
  -2  -1 -15    4.08    1.11 
   2  -1  15    3.32    0.61 
  -2   1 -15    5.53    1.09 
   2   1  15    4.12    0.59 
  -3  -1 -15    0.08    1.07 
   3  -1  15    0.79    0.56 
   3   1  15    0.17    0.50 
  -3   1 -15    2.37    1.17 
   4  -1  15    3.62    0.74 
  -4  -1 -15    3.55    1.41 
  -4   1 -15    6.30    1.45 
   4   1  15    5.03    0.68 
  13  -2 -15    1.50    1.13 
  13   2 -15   -0.01    0.89 
 -13   2  15   -1.53    0.70 
  12  -2 -15    3.41    1.16 
  12   2 -15    1.86    0.90 
 -12   2  15    2.96    0.74 
  11  -2 -15   19.69    1.83 
  11   2 -15   21.68    1.63 
 -11   2  15   18.49    1.35 
  10  -2 -15    8.35    1.16 
 -10   2  15   11.43    1.14 
  10   2 -15   11.03    1.12 
   9  -2 -15    2.45    0.93 
  -9   2  15    3.78    0.69 
   9   2 -15    3.35    0.84 
   8  -2 -15    9.69    1.23 
   8   2 -15   11.94    1.33 
  -8   2  15   12.90    1.12 
   7  -2 -15    0.82    0.90 
  -7  -2  15    1.47    0.40 
   7   2 -15    1.42    0.34 
   7   2 -15    1.40    0.75 
  -7   2  15    2.00    0.61 
   6  -2 -15    2.30    0.89 
  -6  -2  15    2.34    0.46 
   6   2 -15    2.39    0.77 
  -6   2  15    1.39    0.57 
   6   2 -15    2.39    0.39 
  -5  -2  15   10.19    0.91 
   5  -2 -15   11.89    1.24 
   5   2 -15   12.09    1.20 
  -5   2  15   13.22    1.08 
  -4  -2  15    6.18    0.67 
   4  -2 -15    5.10    0.98 
   4   2 -15    5.49    0.55 
  -4   2  15    6.29    0.76 
   4   2 -15    5.54    0.95 
  -3  -2  15    1.44    0.53 
   3  -2 -15    1.20    0.82 
  -3   2  15    1.77    0.59 
   3   2 -15    0.13    0.82 
   3   2 -15    1.16    0.47 
   2  -2 -15    8.99    1.20 
  -2  -2  15    8.99    1.08 
   2   2 -15    6.94    0.68 
   2   2 -15    9.31    1.18 
  -2   2  15    9.77    1.03 
   1  -2 -15    1.60    0.97 
  -1  -2  15    2.60    0.70 
   1   2 -15    2.93    1.01 
  -1   2  15    3.25    0.67 
   1   2 -15    3.19    0.61 
   0  -2 -15   22.90    1.94 
   0  -2  15   25.99    1.58 
   0   2  15   24.64    1.40 
   0   2 -15   25.24    2.00 
  -1  -2 -15   16.85    1.86 
   1  -2  15   15.79    1.42 
   1   2  15   14.56    1.22 
  -1   2 -15   13.13    1.54 
  -2  -2 -15    4.93    1.23 
   2  -2  15    3.88    0.85 
  -2   2 -15    3.44    1.30 
   2   2  15    3.15    0.75 
   8  -3 -15    4.56    1.24 
   8   3 -15    2.73    0.97 
  -8   3  15    2.28    0.94 
   7  -3 -15   12.96    1.51 
  -7   3  15   10.48    1.13 
   7   3 -15   10.17    1.28 
   6  -3 -15    1.87    1.15 
  -6   3  15    2.20    0.86 
   6   3 -15    2.77    1.00 
   5  -3 -15    0.97    1.10 
  -5   3  15    1.81    0.86 
   5   3 -15    0.64    1.04 
   4  -3 -15   17.42    1.99 
   4   3 -15   17.40    1.96 
  -4   3  15   13.72    1.27 
   3  -3 -15    4.14    1.23 
  -3  -3  15    4.42    0.92 
   3   3 -15    5.03    1.28 
  -3   3  15    8.60    1.05 
  15   0 -16   19.82    2.00 
  14   0 -16    8.59    1.28 
  13   0 -16   42.19    2.41 
  12   0 -16    4.84    1.00 
  11   0 -16    3.20    0.88 
 -11   0  16    2.25    0.61 
 -10   0  16    1.05    0.24 
 -10   0  16    0.26    0.57 
  10   0 -16    0.41    0.74 
   9   0 -16    3.29    0.84 
  -9   0  16    2.70    0.31 
  -9   0  16    3.48    0.71 
   8   0 -16   15.08    1.49 
  -8   0  16   16.64    0.72 
  -8   0  16   17.48    1.31 
   7   0 -16   26.52    1.71 
  -7   0  16   27.57    1.01 
  -7   0  16   25.75    1.56 
   6   0 -16   10.40    0.99 
   6   0 -16   13.26    1.37 
  -6   0  16   12.13    0.66 
   5   0 -16    1.90    0.81 
   5   0 -16    2.40    0.63 
  -5   0  16    2.18    0.35 
  -4   0  16    3.54    0.79 
   4   0 -16    3.03    0.81 
  -4   0  16    3.37    0.41 
   4   0 -16    2.79    0.64 
   3   0 -16    0.20    0.69 
   3   0 -16    1.12    0.62 
  -3   0  16    2.45    0.39 
  -3   0  16    1.94    0.74 
   2   0 -16    4.87    0.76 
   2   0 -16    4.88    0.94 
  -2   0  16    5.41    0.55 
  -2   0  16    4.86    0.88 
   1   0 -16    4.84    1.06 
  -1   0  16    6.01    0.71 
  -1   0  16    5.59    0.58 
   1   0 -16    7.17    0.91 
   0   0  16   22.14    1.11 
   0   0  16   21.09    1.13 
   0   0 -16   22.05    1.82 
  -1   0 -16    6.18    1.26 
   1   0  16    7.53    0.73 
   1   0  16    7.83    0.85 
   2   0  16   16.20    1.16 
  -2   0 -16   18.71    1.94 
   2   0  16   17.54    1.13 
   3   0  16    5.18    0.76 
  -3   0 -16    3.58    1.38 
   3   0  16    5.13    0.76 
  14  -1 -16    2.27    1.15 
  14   1 -16    2.61    1.04 
  13  -1 -16    8.28    1.26 
 -13   1  16   10.65    1.03 
  13   1 -16    9.62    1.23 
  12  -1 -16    5.65    1.20 
 -12   1  16    5.19    0.55 
  12   1 -16    6.13    1.09 
 -12   1  16    5.63    0.94 
  11  -1 -16   11.32    1.29 
 -11   1  16   11.35    0.84 
  11   1 -16   13.38    1.50 
 -11   1  16   10.70    1.14 
  10  -1 -16    7.64    1.17 
  10   1 -16    8.13    1.05 
 -10   1  16    9.01    0.79 
   9  -1 -16    2.01    0.92 
  -9  -1  16    2.62    0.33 
  -9  -1  16    3.84    0.54 
  -9   1  16    2.85    0.47 
   9   1 -16    2.66    0.82 
  -8  -1  16    5.20    0.63 
  -8  -1  16    4.57    0.42 
   8  -1 -16    5.17    0.95 
  -8   1  16    5.09    0.55 
   8   1 -16    4.20    0.88 
  -7  -1  16   -0.08    0.27 
   7  -1 -16   -0.36    0.76 
   7   1 -16    1.88    0.77 
  -7   1  16    0.12    0.89 
   7   1 -16    0.34    0.38 
  -7   1  16   -0.41    0.35 
   6  -1 -16    6.28    0.96 
  -6  -1  16    6.46    0.62 
  -6   1  16    6.06    0.68 
  -6   1  16    7.13    1.02 
   6   1 -16    6.07    0.96 
   5  -1 -16   -0.01    0.80 
  -5  -1  16    0.35    0.34 
  -5   1  16    0.26    0.39 
   5   1 -16    1.65    0.77 
   5   1 -16    1.22    0.47 
   4  -1 -16    3.87    0.89 
  -4  -1  16    2.24    0.43 
   4  -1 -16    3.37    0.81 
  -4   1  16    2.82    0.48 
   4   1 -16    2.65    0.87 
   4   1 -16    2.08    0.54 
   3  -1 -16   -0.74    0.72 
   3  -1 -16   -0.34    0.79 
  -3  -1  16   -0.17    0.34 
   3   1 -16   -0.53    0.51 
   3   1 -16    0.11    0.77 
  -3   1  16    0.36    0.39 
  -2  -1  16    6.49    0.65 
   2  -1 -16    7.90    1.15 
   2   1 -16    6.26    0.76 
   2   1 -16    4.74    0.98 
  -2   1  16    6.38    0.64 
  -1  -1  16   13.66    1.29 
   1  -1 -16    8.08    1.20 
  -1  -1  16    9.58    0.90 
   1   1 -16    8.14    0.86 
  -1   1  16   10.23    0.83 
   1   1 -16   10.19    1.29 
   0  -1 -16    2.15    1.04 
   0  -1  16    0.30    0.87 
   0  -1  16    2.61    0.58 
   0   1  16    2.42    0.50 
   0   1 -16    2.43    1.08 
   1  -1  16    5.71    0.76 
  -1  -1 -16    5.49    1.31 
   1   1  16    6.81    0.72 
  -1   1 -16    5.43    1.25 
   2  -1  16    0.87    0.60 
  -2  -1 -16    1.73    1.17 
  -2   1 -16   -1.10    1.19 
   2   1  16   -0.03    0.53 
  12   2 -16    3.62    1.07 
 -12   2  16    3.27    0.78 
  11  -2 -16    0.58    1.12 
 -11   2  16    0.66    0.65 
  11   2 -16    1.43    0.96 
  10  -2 -16    7.32    1.30 
  10   2 -16    9.29    1.14 
 -10   2  16    9.96    0.93 
   9  -2 -16    2.66    1.10 
  -9   2  16    3.07    0.73 
   9   2 -16    1.48    0.88 
   8  -2 -16   18.66    1.82 
  -8   2  16   19.28    1.36 
   8   2 -16   19.03    1.72 
   7  -2 -16   12.01    1.39 
  -7   2  16   11.41    1.14 
   7   2 -16    9.43    1.18 
  -6  -2  16   13.45    1.00 
   6  -2 -16   11.19    1.38 
   6   2 -16   12.02    1.28 
  -6   2  16   12.82    1.19 
  -5  -2  16    5.85    0.70 
   5  -2 -16    6.81    1.13 
  -5   2  16    6.76    0.78 
   5   2 -16    5.74    1.05 
   4  -2 -16    2.94    0.99 
  -4  -2  16    4.05    0.68 
  -4   2  16    4.31    0.71 
   4   2 -16    2.27    0.92 
  -3  -2  16    9.43    0.92 
   3  -2 -16    8.90    1.25 
   3   2 -16    7.29    1.27 
  -3   2  16    9.95    1.15 
  -2  -2  16    2.54    0.72 
   2  -2 -16   -0.31    1.04 
   2   2 -16    2.74    1.10 
  -2   2  16    0.70    0.62 
   1  -2 -16   -1.89    1.05 
  -1  -2  16    0.22    0.65 
   1   2 -16    0.38    1.12 
  -1   2  16   -0.23    0.60 
   0  -2 -16    2.08    1.20 
   0  -2  16   -0.65    0.71 
   0   2  16    0.03    0.67 
   0   2 -16    1.52    1.19 
  13   0 -17   -2.50    0.97 
  12   0 -17    0.40    0.95 
  11   0 -17   -0.49    0.90 
 -10   0  17    0.15    0.25 
  10   0 -17    0.10    0.97 
   9   0 -17   -0.31    0.80 
  -9   0  17    0.00    0.26 
  -9   0  17    0.07    0.72 
   8   0 -17   -0.89    0.80 
  -8   0  17    0.14    0.77 
  -8   0  17    0.06    0.29 
   7   0 -17    1.26    0.84 
  -7   0  17   -0.39    0.74 
  -7   0  17   -0.15    0.29 
   6   0 -17    0.32    0.61 
  -6   0  17    0.57    0.32 
   6   0 -17    1.47    0.84 
   5   0 -17   -1.60    0.64 
  -5   0  17    0.20    0.34 
   5   0 -17   -0.62    0.81 
  -4   0  17    0.06    0.36 
   4   0 -17   -0.32    0.68 
   4   0 -17    0.46    0.86 
  -3   0  17    0.20    0.39 
   3   0 -17    0.17    0.91 
   3   0 -17   -1.23    0.74 
  -2   0  17   -0.03    0.40 
   2   0 -17   -0.59    0.93 
  -2   0  17   -0.09    0.38 
  -1   0  17   -0.45    0.40 
  -1   0  17   -0.18    0.43 
   1   0 -17   -0.29    0.98 
   0   0 -17    0.82    1.05 
   0   0  17   -0.19    0.47 
   0   0  17   -0.49    0.51 
   1   0  17   -0.45    0.51 
  -1   0 -17    1.45    1.89 
   1   0  17    0.15    0.54 
  13   1 -17    0.04    1.03 
  12  -1 -17    1.86    1.09 
  12   1 -17    1.44    1.00 
  11  -1 -17    6.38    1.25 
 -11   1  17    7.02    0.81 
  11   1 -17    7.02    1.21 
  10  -1 -17    2.37    1.02 
 -10   1  17    3.36    0.53 
  10   1 -17    2.04    0.96 
 -10   1  17    3.37    1.01 
   9  -1 -17    1.79    0.91 
  -9  -1  17    0.28    0.33 
  -9   1  17   -1.84    0.92 
   9   1 -17    0.38    0.85 
  -9   1  17    1.65    0.45 
  -8  -1  17    5.49    0.65 
   8  -1 -17    4.82    1.10 
   8   1 -17    6.68    1.06 
  -8   1  17    6.78    1.05 
  -8   1  17    4.05    0.95 
   7  -1 -17    3.27    1.03 
  -7  -1  17    1.72    0.41 
  -7   1  17    1.17    0.43 
  -7   1  17    0.92    1.08 
   7   1 -17   -0.71    0.85 
  -6  -1  17    2.93    0.46 
   6  -1 -17    5.60    1.05 
   6   1 -17    3.36    1.05 
  -6   1  17    2.83    0.51 
   5  -1 -17    3.57    1.06 
  -5  -1  17    2.11    0.52 
   5   1 -17    1.76    0.64 
  -5   1  17    2.87    0.49 
   5   1 -17    0.23    0.86 
  -4  -1  17   10.53    0.89 
   4  -1 -17    7.83    1.14 
  -4   1  17    9.18    0.86 
   4   1 -17    9.46    0.89 
   4   1 -17   10.38    1.28 
  -3  -1  17    0.90    0.46 
   3  -1 -17    1.27    0.95 
   3   1 -17    3.53    0.71 
   3   1 -17    0.52    0.88 
  -3   1  17    0.64    0.49 
  -2  -1  17    2.06    0.86 
  -2  -1  17    1.38    0.53 
   2  -1 -17    1.28    1.15 
  -2   1  17    1.61    0.49 
   2   1 -17    1.49    0.75 
   2   1 -17    0.52    1.08 
   1  -1 -17    9.22    1.38 
  -1  -1  17   11.04    1.07 
  -1  -1  17    7.02    1.08 
  -1   1  17   11.48    0.90 
   1   1 -17   12.49    1.48 
   0  -1 -17    2.78    1.26 
   0  -1  17    1.44    0.61 
   0   1  17    0.99    0.56 
   0   1 -17    2.41    1.29 
   9  -2 -17    1.37    1.28 
   9   2 -17    1.62    1.07 
  -9   2  17    3.45    0.76 
   8  -2 -17    5.51    1.27 
   8   2 -17    5.05    1.17 
  -8   2  17    4.37    0.82 
   7  -2 -17    2.97    1.21 
  -7   2  17    3.20    0.76 
   7   2 -17    3.88    1.07 
   6  -2 -17   14.75    1.64 
   6   2 -17   18.27    1.94 
  -6   2  17   18.24    1.38 
  -5  -2  17   11.08    1.22 
   5  -2 -17   10.23    1.45 
  -5   2  17   11.84    1.30 
   5   2 -17   14.73    1.52 
   4  -2 -17   -0.14    1.17 
  -4  -2  17    2.15    0.72 
  -4   2  17    0.75    0.70 
   4   2 -17   -0.30    1.11 
  -3  -2  17    7.79    0.99 
   3  -2 -17    8.06    1.37 
   3   2 -17    9.05    1.46 
  -3   2  17    7.96    0.88 
  12   0 -18    3.79    1.27 
  11   0 -18    8.45    1.41 
  10   0 -18   19.68    1.98 
   9   0 -18    7.76    1.31 
  -8   0  18   10.85    0.72 
   8   0 -18    9.64    1.26 
  -7   0  18    3.37    0.45 
   7   0 -18    4.90    1.18 
   6   0 -18    1.41    1.03 
  -6   0  18    1.07    0.48 
  -5   0  18    6.88    0.76 
   5   0 -18    5.32    1.18 
   5   0 -18    5.29    1.21 
   4   0 -18    2.28    1.09 
   4   0 -18    3.98    0.99 
  -4   0  18    3.41    0.55 
   3   0 -18   19.29    1.96 
  -3   0  18   18.76    1.14 
  -3   0  18   18.72    1.09 
  -2   0  18   18.10    1.14 
  -2   0  18   16.42    1.12 
   2   0 -18   16.68    1.95 
  10  -1 -18    1.51    1.77 
  10   1 -18    0.91    1.04 
 -10   1  18    0.77    0.58 
   9  -1 -18    8.87    1.35 
  -9   1  18   10.93    0.94 
   9   1 -18   13.11    1.45 
   8  -1 -18    7.43    1.30 
   8   1 -18    6.69    1.25 
  -8   1  18    5.47    0.61 
   7  -1 -18    7.14    1.32 
  -7  -1  18    5.26    0.63 
   7   1 -18    6.00    1.24 
  -7   1  18    5.50    0.62 
   6  -1 -18    7.26    1.28 
  -6  -1  18    3.64    0.70 
   6   1 -18    3.49    1.14 
  -6   1  18    4.68    0.62 
  -5  -1  18    2.06    0.55 
   5  -1 -18   -0.24    1.08 
  -5   1  18    1.10    0.51 
   5   1 -18    0.50    1.07 
  -4  -1  18   11.50    1.06 
   4  -1 -18   12.20    1.57 
  -4   1  18   12.41    0.98 
   4   1 -18   14.55    1.60 
  -3  -1  18    4.73    0.70 
   3  -1 -18    5.14    1.46 
  -3   1  18    4.93    0.67 
   3   1 -18    2.66    1.28 
   0   0   0    0.00    0.00 
;
_shelx_hkl_checksum              17242

####################################################################### 
# 
# This file contains crystal structure data downloaded from the 
# Cambridge Structural Database (CSD) hosted by the Cambridge 
# Crystallographic Data Centre (CCDC).
# 
# Full information about CCDC data access policies and citation 
# guidelines are available at http://www.ccdc.cam.ac.uk/access/V1 
# 
# Audit and citation data items may have been added by the CCDC. 
# Please retain this information to preserve the provenance of 
# this file and to allow appropriate attribution of the data. 
# 
#######################################################################

data_50320JW_0m
_database_code_depnum_ccdc_archive 'CCDC 1468927'
_audit_update_record             
;
2016-03-16 deposited with the CCDC.
2016-06-07 downloaded from the CCDC.
;

_audit_creation_method           SHELXL-2014/7
_shelx_SHELXL_version_number     2014/7
_chemical_name_systematic        ?
_chemical_name_common            ?
_chemical_melting_point          ?
_chemical_formula_moiety         'C40 H34, C2 H3 N'
_chemical_formula_sum            'C42 H37 N'
_chemical_formula_weight         555.72

loop_
_atom_type_symbol
_atom_type_description
_atom_type_scat_dispersion_real
_atom_type_scat_dispersion_imag
_atom_type_scat_source
C C 0.0033 0.0016 'International Tables Vol C Tables 4.2.6.8 and 6.1.1.4'
H H 0.0000 0.0000 'International Tables Vol C Tables 4.2.6.8 and 6.1.1.4'
N N 0.0061 0.0033 'International Tables Vol C Tables 4.2.6.8 and 6.1.1.4'

_space_group_crystal_system      monoclinic
_space_group_IT_number           14
_space_group_name_H-M_alt        'P 21/n'
_space_group_name_Hall           '-P 2yn'

_shelx_space_group_comment       
;
The symmetry employed for this shelxl refinement is uniquely defined
by the following loop, which should always be used as a source of
symmetry information in preference to the above space-group names.
They are only intended as comments.
;

loop_
_space_group_symop_operation_xyz
'x, y, z'
'-x+1/2, y+1/2, -z+1/2'
'-x, -y, -z'
'x-1/2, -y-1/2, z-1/2'

_cell_length_a                   20.925(2)
_cell_length_b                   8.4456(10)
_cell_length_c                   34.677(4)
_cell_angle_alpha                90
_cell_angle_beta                 91.177(3)
_cell_angle_gamma                90
_cell_volume                     6126.9(12)
_cell_formula_units_Z            8
_cell_measurement_temperature    90
_cell_measurement_reflns_used    2944
_cell_measurement_theta_min      2.35
_cell_measurement_theta_max      21.87

_exptl_crystal_description       prism

_exptl_crystal_colour            green

_exptl_crystal_density_meas      ?
_exptl_crystal_density_method    ?
_exptl_crystal_density_diffrn    1.205
_exptl_crystal_F_000             2368
_exptl_transmission_factor_min   ?
_exptl_transmission_factor_max   ?
_exptl_crystal_size_max          0.200
_exptl_crystal_size_mid          0.050
_exptl_crystal_size_min          0.030
_exptl_absorpt_coefficient_mu    0.069
_shelx_estimated_absorpt_T_min   0.986
_shelx_estimated_absorpt_T_max   0.998
_exptl_absorpt_correction_type   multi-scan

_exptl_absorpt_correction_T_min  0.887
_exptl_absorpt_correction_T_max  0.998
_exptl_absorpt_process_details   
;
SADABS Sheldrick 1996
;

_exptl_absorpt_special_details   ?
_diffrn_ambient_temperature      90
_diffrn_radiation_wavelength     0.71073
_diffrn_radiation_type           MoK\a
_diffrn_source                   ?
_diffrn_measurement_device_type  'Bruker APEXII CCD area detector'

_diffrn_measurement_method       'phi and omega scans'

_diffrn_detector_area_resol_mean 8.333

_diffrn_reflns_number            31171
_diffrn_reflns_av_unetI/netI     0.0902
_diffrn_reflns_av_R_equivalents  0.0809
_diffrn_reflns_limit_h_min       -24
_diffrn_reflns_limit_h_max       24
_diffrn_reflns_limit_k_min       -10
_diffrn_reflns_limit_k_max       9
_diffrn_reflns_limit_l_min       -41
_diffrn_reflns_limit_l_max       34
_diffrn_reflns_theta_min         1.126
_diffrn_reflns_theta_max         24.984
_diffrn_reflns_theta_full        24.984
_diffrn_measured_fraction_theta_max 0.994
_diffrn_measured_fraction_theta_full 0.994
_diffrn_reflns_Laue_measured_fraction_max 0.994
_diffrn_reflns_Laue_measured_fraction_full 0.994
_diffrn_reflns_point_group_measured_fraction_max 0.994
_diffrn_reflns_point_group_measured_fraction_full 0.994
_reflns_number_total             10677
_reflns_number_gt                6379
_reflns_threshold_expression     'I > 2\s(I)'
_reflns_Friedel_coverage         0.000
_reflns_Friedel_fraction_max     .
_reflns_Friedel_fraction_full    .

_reflns_special_details          
;
 Reflections were merged by SHELXL according to the crystal
 class for the calculation of statistics and refinement.
 
 _reflns_Friedel_fraction is defined as the number of unique
 Friedel pairs measured divided by the number that would be
 possible theoretically, ignoring centric projections and
 systematic absences.
;

_computing_data_collection       'APEX2 (Bruker AXS, 2006)'

_computing_cell_refinement       'APEX2 (Bruker AXS, 2006)'

_computing_data_reduction        'SAINT (Bruker AXS, 2004)'

_computing_structure_solution    'SHELXS-97 (Sheldrick, 1997)'

_computing_structure_refinement  'SHELXL-97 (Sheldrick, 1997)'

_computing_molecular_graphics    'XSHEL (Bruker AXS,2002)'

_diffrn_radiation_source         'fine-focus sealed tube'


_diffrn_radiation_monochromator  graphite

_computing_publication_material  'XCIF (Bruker AXS, 2001)'

_refine_special_details          ?
_refine_ls_structure_factor_coef Fsqd
_refine_ls_matrix_type           full
_refine_ls_weighting_scheme      calc
_refine_ls_weighting_details     
'w=1/[\s^2^(Fo^2^)+(0.0901P)^2^+1.8398P] where P=(Fo^2^+2Fc^2^)/3'
_atom_sites_solution_primary     ?
_atom_sites_solution_secondary   ?
_atom_sites_solution_hydrogens   geom
_refine_ls_hydrogen_treatment    constr

_refine_ls_extinction_method     none
_refine_ls_extinction_coef       .
_refine_ls_number_reflns         10677
_refine_ls_number_parameters     808
_refine_ls_number_restraints     0
_refine_ls_R_factor_all          0.1248
_refine_ls_R_factor_gt           0.0652
_refine_ls_wR_factor_ref         0.1851
_refine_ls_wR_factor_gt          0.1536
_refine_ls_goodness_of_fit_ref   1.030
_refine_ls_restrained_S_all      1.030
_refine_ls_shift/su_max          0.000
_refine_ls_shift/su_mean         0.000

loop_
_atom_site_label
_atom_site_type_symbol
_atom_site_fract_x
_atom_site_fract_y
_atom_site_fract_z
_atom_site_U_iso_or_equiv
_atom_site_adp_type
_atom_site_occupancy
_atom_site_site_symmetry_order
_atom_site_calc_flag
_atom_site_refinement_flags_posn
_atom_site_refinement_flags_adp
_atom_site_refinement_flags_occupancy
_atom_site_disorder_assembly
_atom_site_disorder_group
C1 C 0.70224(15) 0.2162(4) 0.26797(9) 0.0234(8) Uani 1 1 d . . . . .
H1 H 0.7241 0.2976 0.2818 0.028 Uiso 1 1 calc R U . . .
C2 C 0.71861(16) 0.1801(4) 0.23039(9) 0.0286(8) Uani 1 1 d . . . . .
H2 H 0.7521 0.2368 0.2185 0.034 Uiso 1 1 calc R U . . .
C3 C 0.68637(17) 0.0615(4) 0.21004(10) 0.0299(8) Uani 1 1 d . . . . .
H3 H 0.6982 0.0388 0.1843 0.036 Uiso 1 1 calc R U . . .
C4 C 0.63760(17) -0.0239(4) 0.22635(9) 0.0282(8) Uani 1 1 d . . . . .
H4 H 0.6160 -0.1047 0.2122 0.034 Uiso 1 1 calc R U . . .
C5 C 0.62064(16) 0.0107(4) 0.26405(9) 0.0241(8) Uani 1 1 d . . . . .
C6 C 0.57146(15) -0.0562(4) 0.28836(9) 0.0237(8) Uani 1 1 d . . . . .
C7 C 0.57465(15) 0.0207(4) 0.32324(9) 0.0213(7) Uani 1 1 d . . . . .
C8 C 0.53869(15) 0.0059(4) 0.35740(9) 0.0226(7) Uani 1 1 d . . . . .
H5 H 0.5050 -0.0695 0.3579 0.027 Uiso 1 1 calc R U . . .
C9 C 0.55048(14) 0.0959(4) 0.38977(9) 0.0201(7) Uani 1 1 d . . . . .
C10 C 0.50886(15) 0.0652(4) 0.42181(9) 0.0237(8) Uani 1 1 d . . . . .
H6 H 0.4787 -0.0169 0.4171 0.028 Uiso 1 1 calc R U . . .
C11 C 0.50486(15) 0.1306(4) 0.45680(9) 0.0240(8) Uani 1 1 d . . . . .
H7 H 0.4714 0.0892 0.4719 0.029 Uiso 1 1 calc R U . . .
C12 C 0.54210(14) 0.2522(4) 0.47563(9) 0.0206(7) Uani 1 1 d . . . . .
C13 C 0.52406(15) 0.2898(4) 0.51320(9) 0.0247(8) Uani 1 1 d . . . . .
H8 H 0.4892 0.2339 0.5239 0.030 Uiso 1 1 calc R U . . .
C14 C 0.55426(15) 0.4042(4) 0.53560(9) 0.0252(8) Uani 1 1 d . . . . .
H9 H 0.5405 0.4263 0.5610 0.030 Uiso 1 1 calc R U . . .
C15 C 0.60507(15) 0.4857(4) 0.51998(9) 0.0252(8) Uani 1 1 d . . . . .
H10 H 0.6262 0.5664 0.5345 0.030 Uiso 1 1 calc R U . . .
C16 C 0.62489(15) 0.4493(4) 0.48347(9) 0.0235(7) Uani 1 1 d . . . . .
H11 H 0.6609 0.5040 0.4738 0.028 Uiso 1 1 calc R U . . .
C17 C 0.59478(14) 0.3353(4) 0.45949(9) 0.0199(7) Uani 1 1 d . . . . .
C18 C 0.62053(14) 0.3147(4) 0.42050(9) 0.0194(7) Uani 1 1 d . . . . .
C19 C 0.60203(14) 0.2150(4) 0.39042(9) 0.0191(7) Uani 1 1 d . . . . .
C20 C 0.63758(15) 0.2287(4) 0.35459(9) 0.0206(7) Uani 1 1 d . . . . .
H12 H 0.6709 0.3047 0.3534 0.025 Uiso 1 1 calc R U . . .
C21 C 0.62507(14) 0.1381(4) 0.32314(9) 0.0207(7) Uani 1 1 d . . . . .
C22 C 0.65374(15) 0.1320(4) 0.28489(9) 0.0217(7) Uani 1 1 d . . . . .
C23 C 0.52462(16) -0.1806(4) 0.27675(9) 0.0244(8) Uani 1 1 d . . . . .
C24 C 0.46271(16) -0.1353(4) 0.26553(9) 0.0269(8) Uani 1 1 d . . . . .
C25 C 0.41863(18) -0.2530(4) 0.25592(10) 0.0330(9) Uani 1 1 d . . . . .
H13 H 0.3766 -0.2232 0.2480 0.040 Uiso 1 1 calc R U . . .
C26 C 0.43436(18) -0.4133(4) 0.25752(10) 0.0308(8) Uani 1 1 d . . . . .
C27 C 0.49626(17) -0.4545(4) 0.26819(9) 0.0295(8) Uani 1 1 d . . . . .
H14 H 0.5076 -0.5634 0.2690 0.035 Uiso 1 1 calc R U . . .
C28 C 0.54245(16) -0.3412(4) 0.27775(9) 0.0249(8) Uani 1 1 d . . . . .
C29 C 0.44305(17) 0.0361(4) 0.26351(10) 0.0330(9) Uani 1 1 d . . . . .
H15 H 0.4417 0.0799 0.2896 0.049 Uiso 1 1 calc R U . . .
H16 H 0.4006 0.0444 0.2512 0.049 Uiso 1 1 calc R U . . .
H17 H 0.4741 0.0955 0.2484 0.049 Uiso 1 1 calc R U . . .
C30 C 0.38385(19) -0.5379(4) 0.24877(12) 0.0439(10) Uani 1 1 d . . . . .
H18 H 0.4024 -0.6435 0.2524 0.066 Uiso 1 1 calc R U . . .
H19 H 0.3685 -0.5262 0.2220 0.066 Uiso 1 1 calc R U . . .
H20 H 0.3480 -0.5243 0.2662 0.066 Uiso 1 1 calc R U . . .
C31 C 0.60902(17) -0.3906(4) 0.28824(10) 0.0344(9) Uani 1 1 d . . . . .
H21 H 0.6099 -0.5047 0.2933 0.052 Uiso 1 1 calc R U . . .
H22 H 0.6235 -0.3335 0.3114 0.052 Uiso 1 1 calc R U . . .
H23 H 0.6374 -0.3659 0.2669 0.052 Uiso 1 1 calc R U . . .
C32 C 0.67477(15) 0.4246(4) 0.41222(9) 0.0210(7) Uani 1 1 d . . . . .
C33 C 0.66162(16) 0.5770(4) 0.39776(9) 0.0238(8) Uani 1 1 d . . . . .
C34 C 0.71230(16) 0.6784(4) 0.39002(9) 0.0283(8) Uani 1 1 d . . . . .
H24 H 0.7034 0.7808 0.3799 0.034 Uiso 1 1 calc R U . . .
C35 C 0.77531(16) 0.6339(4) 0.39667(9) 0.0281(8) Uani 1 1 d . . . . .
C36 C 0.78751(16) 0.4827(4) 0.41150(9) 0.0268(8) Uani 1 1 d . . . . .
H25 H 0.8305 0.4511 0.4164 0.032 Uiso 1 1 calc R U . . .
C37 C 0.73822(15) 0.3770(4) 0.41928(9) 0.0229(7) Uani 1 1 d . . . . .
C38 C 0.59367(17) 0.6308(4) 0.39144(10) 0.0341(9) Uani 1 1 d . . . . .
H26 H 0.5716 0.6306 0.4161 0.051 Uiso 1 1 calc R U . . .
H27 H 0.5718 0.5587 0.3734 0.051 Uiso 1 1 calc R U . . .
H28 H 0.5934 0.7381 0.3807 0.051 Uiso 1 1 calc R U . . .
C39 C 0.82974(19) 0.7473(5) 0.38973(11) 0.0446(11) Uani 1 1 d . . . . .
H29 H 0.8701 0.6982 0.3981 0.067 Uiso 1 1 calc R U . . .
H30 H 0.8231 0.8448 0.4044 0.067 Uiso 1 1 calc R U . . .
H31 H 0.8313 0.7724 0.3622 0.067 Uiso 1 1 calc R U . . .
C40 C 0.75296(16) 0.2156(4) 0.43555(10) 0.0293(8) Uani 1 1 d . . . . .
H32 H 0.7993 0.2040 0.4392 0.044 Uiso 1 1 calc R U . . .
H33 H 0.7371 0.1342 0.4176 0.044 Uiso 1 1 calc R U . . .
H34 H 0.7321 0.2034 0.4604 0.044 Uiso 1 1 calc R U . . .
C41 C 0.2576(3) 0.7606(8) 0.29101(18) 0.104(2) Uani 1 1 d . . . . .
H69 H 0.2773 0.8651 0.2881 0.156 Uiso 1 1 calc R U . . .
H70 H 0.2889 0.6873 0.3025 0.156 Uiso 1 1 calc R U . . .
H71 H 0.2207 0.7691 0.3078 0.156 Uiso 1 1 calc R U . . .
C42 C 0.2365(2) 0.7004(7) 0.2526(2) 0.0771(17) Uani 1 1 d . . . . .
N1 N 0.2223(3) 0.6581(7) 0.22477(14) 0.0994(18) Uani 1 1 d . . . . .
C43 C 0.28016(15) 0.6392(4) 0.01040(9) 0.0232(7) Uani 1 1 d . . . . .
H35 H 0.3158 0.7025 0.0037 0.028 Uiso 1 1 calc R U . . .
C44 C 0.22283(15) 0.6503(4) -0.01044(9) 0.0246(8) Uani 1 1 d . . . . .
H36 H 0.2193 0.7224 -0.0314 0.029 Uiso 1 1 calc R U . . .
C45 C 0.17083(15) 0.5575(4) -0.00093(9) 0.0247(8) Uani 1 1 d . . . . .
H37 H 0.1320 0.5668 -0.0154 0.030 Uiso 1 1 calc R U . . .
C46 C 0.17495(15) 0.4509(4) 0.02959(9) 0.0239(8) Uani 1 1 d . . . . .
H38 H 0.1393 0.3868 0.0358 0.029 Uiso 1 1 calc R U . . .
C47 C 0.23170(14) 0.4393(4) 0.05087(9) 0.0203(7) Uani 1 1 d . . . . .
C48 C 0.24958(14) 0.3384(4) 0.08362(9) 0.0206(7) Uani 1 1 d . . . . .
C49 C 0.31212(15) 0.3734(4) 0.09387(9) 0.0219(7) Uani 1 1 d . . . . .
C50 C 0.35351(15) 0.3135(4) 0.12338(9) 0.0233(7) Uani 1 1 d . . . . .
H39 H 0.3389 0.2299 0.1393 0.028 Uiso 1 1 calc R U . . .
C51 C 0.41400(15) 0.3723(4) 0.12976(9) 0.0238(7) Uani 1 1 d . . . . .
C52 C 0.44873(16) 0.2973(4) 0.16125(9) 0.0264(8) Uani 1 1 d . . . . .
H40 H 0.4267 0.2116 0.1727 0.032 Uiso 1 1 calc R U . . .
C53 C 0.50627(15) 0.3265(4) 0.17724(9) 0.0258(8) Uani 1 1 d . . . . .
H41 H 0.5176 0.2579 0.1980 0.031 Uiso 1 1 calc R U . . .
C54 C 0.55415(15) 0.4436(4) 0.16855(9) 0.0221(7) Uani 1 1 d . . . . .
C55 C 0.60778(15) 0.4429(4) 0.19348(9) 0.0240(8) Uani 1 1 d . . . . .
H42 H 0.6087 0.3707 0.2145 0.029 Uiso 1 1 calc R U . . .
C56 C 0.65907(15) 0.5420(4) 0.18883(10) 0.0267(8) Uani 1 1 d . . . . .
H43 H 0.6948 0.5378 0.2061 0.032 Uiso 1 1 calc R U . . .
C57 C 0.65762(15) 0.6484(4) 0.15840(9) 0.0252(8) Uani 1 1 d . . . . .
H44 H 0.6926 0.7181 0.1547 0.030 Uiso 1 1 calc R U . . .
C58 C 0.60565(14) 0.6528(4) 0.13369(9) 0.0230(7) Uani 1 1 d . . . . .
H45 H 0.6059 0.7266 0.1130 0.028 Uiso 1 1 calc R U . . .
C59 C 0.55173(14) 0.5537(4) 0.13728(9) 0.0191(7) Uani 1 1 d . . . . .
C60 C 0.49873(14) 0.5730(4) 0.10835(9) 0.0201(7) Uani 1 1 d . . . . .
C61 C 0.43949(15) 0.4995(4) 0.10525(9) 0.0216(7) Uani 1 1 d . . . . .
C62 C 0.39633(14) 0.5536(4) 0.07398(9) 0.0220(7) Uani 1 1 d . . . . .
H46 H 0.4110 0.6327 0.0568 0.026 Uiso 1 1 calc R U . . .
C63 C 0.33679(15) 0.4955(4) 0.06868(9) 0.0210(7) Uani 1 1 d . . . . .
C64 C 0.28455(14) 0.5342(4) 0.04108(9) 0.0205(7) Uani 1 1 d . . . . .
C65 C 0.20727(15) 0.2178(4) 0.10110(9) 0.0210(7) Uani 1 1 d . . . . .
C66 C 0.15634(15) 0.2647(4) 0.12437(9) 0.0239(8) Uani 1 1 d . . . . .
C67 C 0.11594(15) 0.1494(4) 0.13891(9) 0.0266(8) Uani 1 1 d . . . . .
H47 H 0.0814 0.1810 0.1545 0.032 Uiso 1 1 calc R U . . .
C68 C 0.12452(15) -0.0105(4) 0.13126(9) 0.0257(8) Uani 1 1 d . . . . .
C69 C 0.17578(16) -0.0538(4) 0.10921(9) 0.0270(8) Uani 1 1 d . . . . .
H48 H 0.1827 -0.1631 0.1043 0.032 Uiso 1 1 calc R U . . .
C70 C 0.21786(15) 0.0563(4) 0.09380(9) 0.0228(7) Uani 1 1 d . . . . .
C71 C 0.14738(17) 0.4367(4) 0.13451(11) 0.0339(9) Uani 1 1 d . . . . .
H49 H 0.1399 0.4981 0.1109 0.051 Uiso 1 1 calc R U . . .
H50 H 0.1858 0.4761 0.1480 0.051 Uiso 1 1 calc R U . . .
H51 H 0.1105 0.4477 0.1513 0.051 Uiso 1 1 calc R U . . .
C72 C 0.07866(18) -0.1339(4) 0.14590(11) 0.0404(10) Uani 1 1 d . . . . .
H52 H 0.0567 -0.1849 0.1240 0.061 Uiso 1 1 calc R U . . .
H53 H 0.0471 -0.0831 0.1624 0.061 Uiso 1 1 calc R U . . .
H54 H 0.1024 -0.2137 0.1609 0.061 Uiso 1 1 calc R U . . .
C73 C 0.27124(17) 0.0038(4) 0.06869(11) 0.0349(9) Uani 1 1 d . . . . .
H55 H 0.2687 0.0606 0.0441 0.052 Uiso 1 1 calc R U . . .
H56 H 0.2677 -0.1103 0.0640 0.052 Uiso 1 1 calc R U . . .
H57 H 0.3123 0.0268 0.0816 0.052 Uiso 1 1 calc R U . . .
C74 C 0.51483(14) 0.6943(4) 0.07809(9) 0.0211(7) Uani 1 1 d . . . . .
C75 C 0.50374(15) 0.8556(4) 0.08478(10) 0.0270(8) Uani 1 1 d . . . . .
C76 C 0.52951(15) 0.9664(4) 0.05936(10) 0.0295(8) Uani 1 1 d . . . . .
H58 H 0.5225 1.0759 0.0639 0.035 Uiso 1 1 calc R U . . .
C77 C 0.56461(16) 0.9221(4) 0.02808(10) 0.0300(8) Uani 1 1 d . . . . .
C78 C 0.57186(15) 0.7623(4) 0.02074(10) 0.0275(8) Uani 1 1 d . . . . .
H59 H 0.5937 0.7301 -0.0017 0.033 Uiso 1 1 calc R U . . .
C79 C 0.54790(14) 0.6464(4) 0.04552(9) 0.0226(7) Uani 1 1 d . . . . .
C80 C 0.46642(18) 0.9084(4) 0.11921(11) 0.0398(9) Uani 1 1 d . . . . .
H60 H 0.4684 1.0240 0.1214 0.060 Uiso 1 1 calc R U . . .
H61 H 0.4848 0.8603 0.1426 0.060 Uiso 1 1 calc R U . . .
H62 H 0.4218 0.8752 0.1160 0.060 Uiso 1 1 calc R U . . .
C81 C 0.59704(17) 1.0439(5) 0.00331(11) 0.0417(10) Uani 1 1 d . . . . .
H63 H 0.6398 1.0665 0.0141 0.063 Uiso 1 1 calc R U . . .
H64 H 0.5717 1.1414 0.0028 0.063 Uiso 1 1 calc R U . . .
H65 H 0.6007 1.0029 -0.0230 0.063 Uiso 1 1 calc R U . . .
C82 C 0.55951(17) 0.4740(4) 0.03745(10) 0.0308(8) Uani 1 1 d . . . . .
H66 H 0.5829 0.4264 0.0593 0.046 Uiso 1 1 calc R U . . .
H67 H 0.5847 0.4634 0.0141 0.046 Uiso 1 1 calc R U . . .
H68 H 0.5185 0.4197 0.0337 0.046 Uiso 1 1 calc R U . . .
C83 C 0.3094(4) 0.7096(9) 0.1546(2) 0.0354(18) Uani 0.749(11) 1 d . . P A 1
H72 H 0.2698 0.6651 0.1647 0.053 Uiso 0.749(11) 1 calc R U P A 1
H73 H 0.3454 0.6402 0.1615 0.053 Uiso 0.749(11) 1 calc R U P A 1
H74 H 0.3057 0.7183 0.1265 0.053 Uiso 0.749(11) 1 calc R U P A 1
C84 C 0.3202(3) 0.8652(7) 0.17105(15) 0.0407(18) Uani 0.749(11) 1 d . . P A 1
N2 N 0.3309(4) 0.9859(7) 0.18269(18) 0.052(2) Uani 0.749(11) 1 d . . P A 1
N3 N 0.2910(6) 1.0090(12) 0.1993(4) 0.014(4) Uani 0.251(11) 1 d . . P A 2
C85 C 0.3019(16) 0.720(4) 0.1662(9) 0.060(11) Uiso 0.251(11) 1 d . . P A 2
H75 H 0.3466 0.7295 0.1750 0.090 Uiso 0.251(11) 1 calc R U P A 2
H76 H 0.2990 0.7387 0.1383 0.090 Uiso 0.251(11) 1 calc R U P A 2
H77 H 0.2865 0.6127 0.1718 0.090 Uiso 0.251(11) 1 calc R U P A 2
C86 C 0.264(3) 0.831(7) 0.1854(17) 0.24(2) Uiso 0.251(11) 1 d . . P A 2

loop_
_atom_site_aniso_label
_atom_site_aniso_U_11
_atom_site_aniso_U_22
_atom_site_aniso_U_33
_atom_site_aniso_U_23
_atom_site_aniso_U_13
_atom_site_aniso_U_12
C1 0.0229(18) 0.0239(18) 0.0234(18) 0.0028(15) -0.0016(14) 0.0051(15)
C2 0.0310(19) 0.030(2) 0.0248(19) 0.0077(16) 0.0021(15) 0.0077(17)
C3 0.040(2) 0.029(2) 0.0210(18) 0.0023(16) 0.0012(16) 0.0115(18)
C4 0.038(2) 0.0234(18) 0.0232(18) -0.0011(15) -0.0014(16) 0.0046(17)
C5 0.0317(19) 0.0195(17) 0.0210(17) -0.0003(14) -0.0019(15) 0.0072(15)
C6 0.0294(19) 0.0160(16) 0.0254(18) 0.0021(14) -0.0045(15) 0.0033(15)
C7 0.0214(17) 0.0191(17) 0.0232(18) -0.0027(14) -0.0032(14) 0.0034(14)
C8 0.0222(17) 0.0194(17) 0.0262(18) -0.0005(15) -0.0021(14) 0.0016(15)
C9 0.0174(16) 0.0186(17) 0.0242(18) 0.0017(14) -0.0016(14) 0.0024(14)
C10 0.0200(17) 0.0246(18) 0.0265(19) 0.0000(15) -0.0025(14) -0.0020(15)
C11 0.0208(17) 0.0310(19) 0.0204(18) 0.0009(15) 0.0018(14) -0.0018(16)
C12 0.0195(17) 0.0225(17) 0.0197(17) -0.0020(14) -0.0039(13) 0.0061(15)
C13 0.0225(17) 0.0254(18) 0.0263(19) 0.0023(15) -0.0011(15) 0.0062(15)
C14 0.0268(18) 0.0299(19) 0.0189(17) -0.0027(15) -0.0015(14) 0.0083(16)
C15 0.0254(18) 0.0273(19) 0.0226(18) -0.0051(15) -0.0049(15) 0.0007(16)
C16 0.0237(17) 0.0237(18) 0.0229(18) -0.0007(15) -0.0006(14) 0.0017(15)
C17 0.0218(17) 0.0191(17) 0.0186(17) -0.0003(14) -0.0014(13) 0.0037(14)
C18 0.0182(16) 0.0175(16) 0.0221(17) -0.0004(14) -0.0040(13) 0.0038(14)
C19 0.0156(16) 0.0218(17) 0.0198(17) 0.0005(14) -0.0022(13) 0.0025(14)
C20 0.0183(16) 0.0192(17) 0.0240(18) 0.0014(14) -0.0036(14) 0.0021(14)
C21 0.0211(17) 0.0181(17) 0.0226(17) 0.0006(14) -0.0020(14) 0.0040(14)
C22 0.0235(17) 0.0211(17) 0.0204(17) 0.0019(14) -0.0019(14) 0.0064(15)
C23 0.035(2) 0.0223(18) 0.0158(16) -0.0022(14) -0.0017(14) -0.0014(16)
C24 0.037(2) 0.0205(18) 0.0229(18) -0.0012(15) -0.0015(15) -0.0023(16)
C25 0.039(2) 0.027(2) 0.033(2) -0.0043(16) -0.0091(17) -0.0010(17)
C26 0.043(2) 0.0215(19) 0.0274(19) -0.0053(15) -0.0035(17) -0.0051(17)
C27 0.044(2) 0.0191(18) 0.0247(19) -0.0043(15) -0.0035(16) 0.0036(17)
C28 0.039(2) 0.0190(18) 0.0170(17) -0.0028(14) -0.0012(15) -0.0007(16)
C29 0.039(2) 0.0229(19) 0.037(2) 0.0017(16) -0.0037(17) 0.0026(17)
C30 0.051(3) 0.025(2) 0.055(3) -0.0060(19) -0.014(2) -0.0056(19)
C31 0.043(2) 0.028(2) 0.032(2) -0.0043(16) -0.0060(17) 0.0065(18)
C32 0.0224(17) 0.0227(18) 0.0178(17) -0.0039(14) -0.0015(13) -0.0045(15)
C33 0.0333(19) 0.0212(18) 0.0168(17) -0.0041(14) -0.0038(14) 0.0005(16)
C34 0.041(2) 0.0219(18) 0.0218(18) -0.0008(15) -0.0060(16) -0.0043(17)
C35 0.036(2) 0.032(2) 0.0159(17) -0.0050(15) 0.0003(15) -0.0151(17)
C36 0.0250(18) 0.037(2) 0.0184(17) -0.0035(16) -0.0025(14) -0.0015(17)
C37 0.0244(18) 0.0260(18) 0.0182(17) -0.0001(14) -0.0017(14) -0.0016(15)
C38 0.041(2) 0.027(2) 0.034(2) -0.0001(17) -0.0014(17) 0.0088(18)
C39 0.053(3) 0.049(2) 0.031(2) 0.0025(19) -0.0031(19) -0.026(2)
C40 0.0244(18) 0.032(2) 0.031(2) 0.0041(16) -0.0015(15) 0.0049(16)
C41 0.095(5) 0.126(6) 0.091(5) -0.013(4) -0.005(4) -0.015(4)
C42 0.055(3) 0.079(4) 0.097(5) -0.021(4) -0.007(3) 0.005(3)
N1 0.105(4) 0.138(5) 0.055(3) 0.001(3) 0.009(3) 0.045(4)
C43 0.0240(18) 0.0190(17) 0.0265(18) 0.0010(15) -0.0001(14) -0.0017(15)
C44 0.0272(18) 0.0250(18) 0.0214(17) 0.0021(15) -0.0014(14) -0.0002(16)
C45 0.0214(18) 0.0272(18) 0.0250(18) 0.0017(15) -0.0069(14) 0.0023(16)
C46 0.0202(17) 0.0251(18) 0.0262(18) 0.0018(15) -0.0014(14) -0.0025(15)
C47 0.0211(17) 0.0185(16) 0.0210(17) -0.0013(14) -0.0018(14) -0.0016(14)
C48 0.0204(17) 0.0205(17) 0.0207(17) 0.0005(14) -0.0020(13) -0.0016(14)
C49 0.0251(18) 0.0166(16) 0.0237(17) 0.0029(14) -0.0030(14) -0.0027(15)
C50 0.0249(18) 0.0189(17) 0.0259(18) 0.0082(14) -0.0041(14) -0.0043(15)
C51 0.0244(18) 0.0195(17) 0.0271(18) 0.0048(15) -0.0069(14) -0.0015(15)
C52 0.0291(19) 0.0235(18) 0.0262(19) 0.0060(15) -0.0050(15) -0.0073(16)
C53 0.0273(19) 0.0247(18) 0.0253(18) 0.0082(15) -0.0055(15) -0.0013(16)
C54 0.0221(17) 0.0203(17) 0.0238(18) -0.0027(14) -0.0048(14) 0.0002(15)
C55 0.0284(19) 0.0228(18) 0.0207(17) -0.0013(14) -0.0035(15) 0.0001(16)
C56 0.0206(18) 0.033(2) 0.0266(19) -0.0057(16) -0.0047(14) -0.0019(16)
C57 0.0208(17) 0.0245(18) 0.0302(19) -0.0025(15) -0.0046(15) -0.0045(15)
C58 0.0240(17) 0.0219(18) 0.0228(17) 0.0001(14) -0.0020(14) -0.0023(15)
C59 0.0170(16) 0.0175(16) 0.0227(17) -0.0023(14) -0.0017(13) -0.0004(14)
C60 0.0205(17) 0.0160(16) 0.0237(18) 0.0011(14) -0.0032(14) -0.0026(14)
C61 0.0231(17) 0.0196(17) 0.0218(17) 0.0034(14) -0.0037(14) -0.0021(15)
C62 0.0219(17) 0.0200(17) 0.0238(18) 0.0048(14) -0.0032(14) -0.0020(15)
C63 0.0214(17) 0.0193(17) 0.0219(17) 0.0023(14) -0.0079(14) -0.0007(14)
C64 0.0219(17) 0.0181(17) 0.0215(17) -0.0013(14) -0.0017(14) 0.0012(14)
C65 0.0224(17) 0.0195(17) 0.0210(17) 0.0009(14) -0.0052(14) -0.0073(14)
C66 0.0225(18) 0.0243(18) 0.0248(18) 0.0018(15) -0.0071(14) -0.0056(15)
C67 0.0200(17) 0.036(2) 0.0238(18) 0.0000(16) 0.0000(14) -0.0026(16)
C68 0.0259(19) 0.0286(19) 0.0224(18) 0.0034(15) -0.0029(15) -0.0075(16)
C69 0.032(2) 0.0215(18) 0.0270(19) 0.0034(15) -0.0030(16) -0.0052(16)
C70 0.0249(18) 0.0229(18) 0.0204(17) -0.0009(14) 0.0008(14) -0.0040(15)
C71 0.0258(19) 0.030(2) 0.046(2) -0.0062(17) 0.0041(17) -0.0008(16)
C72 0.046(2) 0.035(2) 0.040(2) 0.0057(18) 0.0071(19) -0.0122(19)
C73 0.039(2) 0.027(2) 0.040(2) -0.0003(17) 0.0072(18) -0.0066(17)
C74 0.0151(16) 0.0212(17) 0.0266(18) 0.0051(14) -0.0058(14) -0.0054(14)
C75 0.0225(18) 0.0231(19) 0.035(2) 0.0030(16) -0.0091(15) -0.0028(16)
C76 0.0246(19) 0.0177(18) 0.046(2) 0.0085(16) -0.0115(17) -0.0052(15)
C77 0.0209(18) 0.033(2) 0.035(2) 0.0112(17) -0.0100(16) -0.0072(16)
C78 0.0224(18) 0.035(2) 0.0246(19) 0.0087(16) -0.0065(15) -0.0075(16)
C79 0.0172(16) 0.0276(19) 0.0225(18) 0.0026(15) -0.0087(14) -0.0070(15)
C80 0.042(2) 0.025(2) 0.053(3) -0.0016(18) 0.0028(19) -0.0007(18)
C81 0.033(2) 0.043(2) 0.049(2) 0.0251(19) -0.0091(18) -0.0156(19)
C82 0.032(2) 0.033(2) 0.0270(19) 0.0004(16) -0.0044(16) 0.0005(17)
C83 0.050(4) 0.031(4) 0.025(4) -0.007(3) 0.010(3) -0.010(3)
C84 0.054(4) 0.033(4) 0.034(3) 0.019(3) -0.019(3) -0.014(3)
N2 0.080(6) 0.035(3) 0.040(3) 0.013(2) -0.017(4) -0.007(3)
N3 0.017(7) 0.010(5) 0.014(6) 0.007(4) -0.006(5) 0.003(5)

_geom_special_details            
;
 All esds (except the esd in the dihedral angle between two l.s. planes)
 are estimated using the full covariance matrix.  The cell esds are taken
 into account individually in the estimation of esds in distances, angles
 and torsion angles; correlations between esds in cell parameters are only
 used when they are defined by crystal symmetry.  An approximate (isotropic)
 treatment of cell esds is used for estimating esds involving l.s. planes.
;

loop_
_geom_bond_atom_site_label_1
_geom_bond_atom_site_label_2
_geom_bond_distance
_geom_bond_site_symmetry_2
_geom_bond_publ_flag
C1 C22 1.380(4) . ?
C1 C2 1.388(4) . ?
C1 H1 0.9500 . ?
C2 C3 1.392(5) . ?
C2 H2 0.9500 . ?
C3 C4 1.381(5) . ?
C3 H3 0.9500 . ?
C4 C5 1.393(4) . ?
C4 H4 0.9500 . ?
C5 C22 1.425(4) . ?
C5 C6 1.458(5) . ?
C6 C7 1.373(4) . ?
C6 C23 1.487(4) . ?
C7 C8 1.422(4) . ?
C7 C21 1.448(4) . ?
C8 C9 1.374(4) . ?
C8 H5 0.9500 . ?
C9 C10 1.449(4) . ?
C9 C19 1.475(4) . ?
C10 C11 1.337(4) . ?
C10 H6 0.9500 . ?
C11 C12 1.438(4) . ?
C11 H7 0.9500 . ?
C12 C13 1.400(4) . ?
C12 C17 1.431(4) . ?
C13 C14 1.384(5) . ?
C13 H8 0.9500 . ?
C14 C15 1.386(5) . ?
C14 H9 0.9500 . ?
C15 C16 1.375(4) . ?
C15 H10 0.9500 . ?
C16 C17 1.412(4) . ?
C16 H11 0.9500 . ?
C17 C18 1.476(4) . ?
C18 C19 1.389(4) . ?
C18 C32 1.499(4) . ?
C19 C20 1.466(4) . ?
C20 C21 1.353(4) . ?
C20 H12 0.9500 . ?
C21 C22 1.468(4) . ?
C23 C24 1.398(5) . ?
C23 C28 1.407(4) . ?
C24 C25 1.392(5) . ?
C24 C29 1.506(5) . ?
C25 C26 1.394(5) . ?
C25 H13 0.9500 . ?
C26 C27 1.384(5) . ?
C26 C30 1.518(5) . ?
C27 C28 1.395(5) . ?
C27 H14 0.9500 . ?
C28 C31 1.492(5) . ?
C29 H15 0.9800 . ?
C29 H16 0.9800 . ?
C29 H17 0.9800 . ?
C30 H18 0.9800 . ?
C30 H19 0.9800 . ?
C30 H20 0.9800 . ?
C31 H21 0.9800 . ?
C31 H22 0.9800 . ?
C31 H23 0.9800 . ?
C32 C37 1.404(4) . ?
C32 C33 1.406(4) . ?
C33 C34 1.393(5) . ?
C33 C38 1.505(5) . ?
C34 C35 1.386(5) . ?
C34 H24 0.9500 . ?
C35 C36 1.398(5) . ?
C35 C39 1.511(5) . ?
C36 C37 1.394(4) . ?
C36 H25 0.9500 . ?
C37 C40 1.505(5) . ?
C38 H26 0.9800 . ?
C38 H27 0.9800 . ?
C38 H28 0.9800 . ?
C39 H29 0.9800 . ?
C39 H30 0.9800 . ?
C39 H31 0.9800 . ?
C40 H32 0.9800 . ?
C40 H33 0.9800 . ?
C40 H34 0.9800 . ?
C41 C42 1.484(8) . ?
C41 H69 0.9800 . ?
C41 H70 0.9800 . ?
C41 H71 0.9800 . ?
C42 N1 1.066(6) . ?
C43 C64 1.386(4) . ?
C43 C44 1.391(4) . ?
C43 H35 0.9500 . ?
C44 C45 1.387(4) . ?
C44 H36 0.9500 . ?
C45 C46 1.391(4) . ?
C45 H37 0.9500 . ?
C46 C47 1.389(4) . ?
C46 H38 0.9500 . ?
C47 C64 1.413(4) . ?
C47 C48 1.462(4) . ?
C48 C49 1.381(4) . ?
C48 C65 1.487(4) . ?
C49 C50 1.420(4) . ?
C49 C63 1.453(4) . ?
C50 C51 1.374(4) . ?
C50 H39 0.9500 . ?
C51 C52 1.445(4) . ?
C51 C61 1.476(4) . ?
C52 C53 1.338(4) . ?
C52 H40 0.9500 . ?
C53 C54 1.444(4) . ?
C53 H41 0.9500 . ?
C54 C55 1.402(4) . ?
C54 C59 1.428(4) . ?
C55 C56 1.373(4) . ?
C55 H42 0.9500 . ?
C56 C57 1.386(5) . ?
C56 H43 0.9500 . ?
C57 C58 1.371(4) . ?
C57 H44 0.9500 . ?
C58 C59 1.412(4) . ?
C58 H45 0.9500 . ?
C59 C60 1.489(4) . ?
C60 C61 1.389(4) . ?
C60 C74 1.509(4) . ?
C61 C62 1.470(4) . ?
C62 C63 1.348(4) . ?
C62 H46 0.9500 . ?
C63 C64 1.475(4) . ?
C65 C70 1.406(4) . ?
C65 C66 1.407(5) . ?
C66 C67 1.391(4) . ?
C66 C71 1.507(5) . ?
C67 C68 1.388(5) . ?
C67 H47 0.9500 . ?
C68 C69 1.380(5) . ?
C68 C72 1.512(5) . ?
C69 C70 1.394(4) . ?
C69 H48 0.9500 . ?
C70 C73 1.497(5) . ?
C71 H49 0.9800 . ?
C71 H50 0.9800 . ?
C71 H51 0.9800 . ?
C72 H52 0.9800 . ?
C72 H53 0.9800 . ?
C72 H54 0.9800 . ?
C73 H55 0.9800 . ?
C73 H56 0.9800 . ?
C73 H57 0.9800 . ?
C74 C79 1.397(4) . ?
C74 C75 1.401(4) . ?
C75 C76 1.401(5) . ?
C75 C80 1.507(5) . ?
C76 C77 1.374(5) . ?
C76 H58 0.9500 . ?
C77 C78 1.382(5) . ?
C77 C81 1.510(5) . ?
C78 C79 1.402(4) . ?
C78 H59 0.9500 . ?
C79 C82 1.504(5) . ?
C80 H60 0.9800 . ?
C80 H61 0.9800 . ?
C80 H62 0.9800 . ?
C81 H63 0.9800 . ?
C81 H64 0.9800 . ?
C81 H65 0.9800 . ?
C82 H66 0.9800 . ?
C82 H67 0.9800 . ?
C82 H68 0.9800 . ?
C83 C84 1.449(10) . ?
C83 H72 0.9800 . ?
C83 H73 0.9800 . ?
C83 H74 0.9800 . ?
C84 N2 1.118(7) . ?
N3 C86 1.67(6) . ?
C85 C86 1.40(6) . ?
C85 H75 0.9800 . ?
C85 H76 0.9800 . ?
C85 H77 0.9800 . ?

loop_
_geom_angle_atom_site_label_1
_geom_angle_atom_site_label_2
_geom_angle_atom_site_label_3
_geom_angle
_geom_angle_site_symmetry_1
_geom_angle_site_symmetry_3
_geom_angle_publ_flag
C22 C1 C2 118.9(3) . . ?
C22 C1 H1 120.5 . . ?
C2 C1 H1 120.5 . . ?
C1 C2 C3 120.5(3) . . ?
C1 C2 H2 119.7 . . ?
C3 C2 H2 119.7 . . ?
C4 C3 C2 121.5(3) . . ?
C4 C3 H3 119.2 . . ?
C2 C3 H3 119.2 . . ?
C3 C4 C5 118.7(3) . . ?
C3 C4 H4 120.7 . . ?
C5 C4 H4 120.7 . . ?
C4 C5 C22 119.8(3) . . ?
C4 C5 C6 131.1(3) . . ?
C22 C5 C6 109.1(3) . . ?
C7 C6 C5 107.7(3) . . ?
C7 C6 C23 126.3(3) . . ?
C5 C6 C23 125.9(3) . . ?
C6 C7 C8 132.5(3) . . ?
C6 C7 C21 110.1(3) . . ?
C8 C7 C21 117.4(3) . . ?
C9 C8 C7 122.9(3) . . ?
C9 C8 H5 118.6 . . ?
C7 C8 H5 118.6 . . ?
C8 C9 C10 115.3(3) . . ?
C8 C9 C19 120.6(3) . . ?
C10 C9 C19 124.1(3) . . ?
C11 C10 C9 132.2(3) . . ?
C11 C10 H6 113.9 . . ?
C9 C10 H6 113.9 . . ?
C10 C11 C12 131.6(3) . . ?
C10 C11 H7 114.2 . . ?
C12 C11 H7 114.2 . . ?
C13 C12 C17 118.5(3) . . ?
C13 C12 C11 115.5(3) . . ?
C17 C12 C11 126.0(3) . . ?
C14 C13 C12 123.5(3) . . ?
C14 C13 H8 118.3 . . ?
C12 C13 H8 118.2 . . ?
C13 C14 C15 118.2(3) . . ?
C13 C14 H9 120.9 . . ?
C15 C14 H9 120.9 . . ?
C16 C15 C14 119.8(3) . . ?
C16 C15 H10 120.1 . . ?
C14 C15 H10 120.1 . . ?
C15 C16 C17 123.7(3) . . ?
C15 C16 H11 118.1 . . ?
C17 C16 H11 118.1 . . ?
C16 C17 C12 116.2(3) . . ?
C16 C17 C18 116.9(3) . . ?
C12 C17 C18 126.8(3) . . ?
C19 C18 C17 131.1(3) . . ?
C19 C18 C32 115.6(3) . . ?
C17 C18 C32 113.2(3) . . ?
C18 C19 C20 116.8(3) . . ?
C18 C19 C9 128.1(3) . . ?
C20 C19 C9 115.1(3) . . ?
C21 C20 C19 123.1(3) . . ?
C21 C20 H12 118.5 . . ?
C19 C20 H12 118.5 . . ?
C20 C21 C7 120.9(3) . . ?
C20 C21 C22 132.2(3) . . ?
C7 C21 C22 106.8(3) . . ?
C1 C22 C5 120.6(3) . . ?
C1 C22 C21 133.2(3) . . ?
C5 C22 C21 106.3(3) . . ?
C24 C23 C28 120.9(3) . . ?
C24 C23 C6 118.9(3) . . ?
C28 C23 C6 120.1(3) . . ?
C25 C24 C23 118.5(3) . . ?
C25 C24 C29 119.8(3) . . ?
C23 C24 C29 121.8(3) . . ?
C24 C25 C26 122.0(3) . . ?
C24 C25 H13 119.0 . . ?
C26 C25 H13 119.0 . . ?
C27 C26 C25 118.3(3) . . ?
C27 C26 C30 121.5(3) . . ?
C25 C26 C30 120.2(3) . . ?
C26 C27 C28 122.1(3) . . ?
C26 C27 H14 119.0 . . ?
C28 C27 H14 119.0 . . ?
C27 C28 C23 118.3(3) . . ?
C27 C28 C31 120.3(3) . . ?
C23 C28 C31 121.4(3) . . ?
C24 C29 H15 109.5 . . ?
C24 C29 H16 109.5 . . ?
H15 C29 H16 109.5 . . ?
C24 C29 H17 109.5 . . ?
H15 C29 H17 109.5 . . ?
H16 C29 H17 109.5 . . ?
C26 C30 H18 109.5 . . ?
C26 C30 H19 109.5 . . ?
H18 C30 H19 109.5 . . ?
C26 C30 H20 109.5 . . ?
H18 C30 H20 109.5 . . ?
H19 C30 H20 109.5 . . ?
C28 C31 H21 109.5 . . ?
C28 C31 H22 109.5 . . ?
H21 C31 H22 109.5 . . ?
C28 C31 H23 109.5 . . ?
H21 C31 H23 109.5 . . ?
H22 C31 H23 109.5 . . ?
C37 C32 C33 120.1(3) . . ?
C37 C32 C18 120.4(3) . . ?
C33 C32 C18 119.5(3) . . ?
C34 C33 C32 119.1(3) . . ?
C34 C33 C38 120.5(3) . . ?
C32 C33 C38 120.4(3) . . ?
C35 C34 C33 121.8(3) . . ?
C35 C34 H24 119.1 . . ?
C33 C34 H24 119.1 . . ?
C34 C35 C36 118.3(3) . . ?
C34 C35 C39 121.3(3) . . ?
C36 C35 C39 120.3(3) . . ?
C37 C36 C35 121.7(3) . . ?
C37 C36 H25 119.1 . . ?
C35 C36 H25 119.1 . . ?
C36 C37 C32 118.9(3) . . ?
C36 C37 C40 120.4(3) . . ?
C32 C37 C40 120.7(3) . . ?
C33 C38 H26 109.5 . . ?
C33 C38 H27 109.5 . . ?
H26 C38 H27 109.5 . . ?
C33 C38 H28 109.5 . . ?
H26 C38 H28 109.5 . . ?
H27 C38 H28 109.5 . . ?
C35 C39 H29 109.5 . . ?
C35 C39 H30 109.5 . . ?
H29 C39 H30 109.5 . . ?
C35 C39 H31 109.5 . . ?
H29 C39 H31 109.5 . . ?
H30 C39 H31 109.5 . . ?
C37 C40 H32 109.5 . . ?
C37 C40 H33 109.5 . . ?
H32 C40 H33 109.5 . . ?
C37 C40 H34 109.5 . . ?
H32 C40 H34 109.5 . . ?
H33 C40 H34 109.5 . . ?
C42 C41 H69 109.5 . . ?
C42 C41 H70 109.5 . . ?
H69 C41 H70 109.5 . . ?
C42 C41 H71 109.5 . . ?
H69 C41 H71 109.5 . . ?
H70 C41 H71 109.5 . . ?
N1 C42 C41 178.6(8) . . ?
C64 C43 C44 119.0(3) . . ?
C64 C43 H35 120.5 . . ?
C44 C43 H35 120.5 . . ?
C45 C44 C43 120.7(3) . . ?
C45 C44 H36 119.6 . . ?
C43 C44 H36 119.6 . . ?
C44 C45 C46 120.7(3) . . ?
C44 C45 H37 119.7 . . ?
C46 C45 H37 119.7 . . ?
C47 C46 C45 119.3(3) . . ?
C47 C46 H38 120.4 . . ?
C45 C46 H38 120.4 . . ?
C46 C47 C64 119.8(3) . . ?
C46 C47 C48 131.0(3) . . ?
C64 C47 C48 109.2(3) . . ?
C49 C48 C47 107.5(3) . . ?
C49 C48 C65 127.6(3) . . ?
C47 C48 C65 124.8(3) . . ?
C48 C49 C50 132.1(3) . . ?
C48 C49 C63 110.1(3) . . ?
C50 C49 C63 117.8(3) . . ?
C51 C50 C49 122.2(3) . . ?
C51 C50 H39 118.9 . . ?
C49 C50 H39 118.9 . . ?
C50 C51 C52 114.2(3) . . ?
C50 C51 C61 120.9(3) . . ?
C52 C51 C61 124.9(3) . . ?
C53 C52 C51 131.8(3) . . ?
C53 C52 H40 114.1 . . ?
C51 C52 H40 114.1 . . ?
C52 C53 C54 131.4(3) . . ?
C52 C53 H41 114.3 . . ?
C54 C53 H41 114.3 . . ?
C55 C54 C59 119.1(3) . . ?
C55 C54 C53 114.7(3) . . ?
C59 C54 C53 126.2(3) . . ?
C56 C55 C54 122.9(3) . . ?
C56 C55 H42 118.6 . . ?
C54 C55 H42 118.6 . . ?
C55 C56 C57 118.7(3) . . ?
C55 C56 H43 120.7 . . ?
C57 C56 H43 120.7 . . ?
C58 C57 C56 119.9(3) . . ?
C58 C57 H44 120.1 . . ?
C56 C57 H44 120.1 . . ?
C57 C58 C59 123.6(3) . . ?
C57 C58 H45 118.2 . . ?
C59 C58 H45 118.2 . . ?
C58 C59 C54 115.9(3) . . ?
C58 C59 C60 117.4(3) . . ?
C54 C59 C60 126.7(3) . . ?
C61 C60 C59 130.9(3) . . ?
C61 C60 C74 117.5(3) . . ?
C59 C60 C74 111.7(2) . . ?
C60 C61 C62 116.9(3) . . ?
C60 C61 C51 127.8(3) . . ?
C62 C61 C51 115.3(3) . . ?
C63 C62 C61 122.7(3) . . ?
C63 C62 H46 118.7 . . ?
C61 C62 H46 118.7 . . ?
C62 C63 C49 121.0(3) . . ?
C62 C63 C64 132.7(3) . . ?
C49 C63 C64 106.2(3) . . ?
C43 C64 C47 120.5(3) . . ?
C43 C64 C63 132.5(3) . . ?
C47 C64 C63 107.0(3) . . ?
C70 C65 C66 120.0(3) . . ?
C70 C65 C48 119.6(3) . . ?
C66 C65 C48 120.3(3) . . ?
C67 C66 C65 118.9(3) . . ?
C67 C66 C71 120.7(3) . . ?
C65 C66 C71 120.3(3) . . ?
C68 C67 C66 122.0(3) . . ?
C68 C67 H47 119.0 . . ?
C66 C67 H47 119.0 . . ?
C69 C68 C67 118.0(3) . . ?
C69 C68 C72 120.6(3) . . ?
C67 C68 C72 121.4(3) . . ?
C68 C69 C70 122.7(3) . . ?
C68 C69 H48 118.7 . . ?
C70 C69 H48 118.7 . . ?
C69 C70 C65 118.4(3) . . ?
C69 C70 C73 120.7(3) . . ?
C65 C70 C73 120.9(3) . . ?
C66 C71 H49 109.5 . . ?
C66 C71 H50 109.5 . . ?
H49 C71 H50 109.5 . . ?
C66 C71 H51 109.5 . . ?
H49 C71 H51 109.5 . . ?
H50 C71 H51 109.5 . . ?
C68 C72 H52 109.5 . . ?
C68 C72 H53 109.5 . . ?
H52 C72 H53 109.5 . . ?
C68 C72 H54 109.5 . . ?
H52 C72 H54 109.5 . . ?
H53 C72 H54 109.5 . . ?
C70 C73 H55 109.5 . . ?
C70 C73 H56 109.5 . . ?
H55 C73 H56 109.5 . . ?
C70 C73 H57 109.5 . . ?
H55 C73 H57 109.5 . . ?
H56 C73 H57 109.5 . . ?
C79 C74 C75 120.1(3) . . ?
C79 C74 C60 119.1(3) . . ?
C75 C74 C60 120.3(3) . . ?
C76 C75 C74 118.5(3) . . ?
C76 C75 C80 120.9(3) . . ?
C74 C75 C80 120.6(3) . . ?
C77 C76 C75 122.2(3) . . ?
C77 C76 H58 118.9 . . ?
C75 C76 H58 118.9 . . ?
C76 C77 C78 118.3(3) . . ?
C76 C77 C81 121.1(3) . . ?
C78 C77 C81 120.5(3) . . ?
C77 C78 C79 121.8(3) . . ?
C77 C78 H59 119.1 . . ?
C79 C78 H59 119.1 . . ?
C74 C79 C78 118.9(3) . . ?
C74 C79 C82 121.0(3) . . ?
C78 C79 C82 120.1(3) . . ?
C75 C80 H60 109.5 . . ?
C75 C80 H61 109.5 . . ?
H60 C80 H61 109.5 . . ?
C75 C80 H62 109.5 . . ?
H60 C80 H62 109.5 . . ?
H61 C80 H62 109.5 . . ?
C77 C81 H63 109.5 . . ?
C77 C81 H64 109.5 . . ?
H63 C81 H64 109.5 . . ?
C77 C81 H65 109.5 . . ?
H63 C81 H65 109.5 . . ?
H64 C81 H65 109.5 . . ?
C79 C82 H66 109.5 . . ?
C79 C82 H67 109.5 . . ?
H66 C82 H67 109.5 . . ?
C79 C82 H68 109.5 . . ?
H66 C82 H68 109.5 . . ?
H67 C82 H68 109.5 . . ?
C84 C83 H72 109.5 . . ?
C84 C83 H73 109.5 . . ?
H72 C83 H73 109.5 . . ?
C84 C83 H74 109.5 . . ?
H72 C83 H74 109.5 . . ?
H73 C83 H74 109.5 . . ?
N2 C84 C83 176.7(8) . . ?
C86 C85 H75 109.5 . . ?
C86 C85 H76 109.5 . . ?
H75 C85 H76 109.5 . . ?
C86 C85 H77 109.5 . . ?
H75 C85 H77 109.5 . . ?
H76 C85 H77 109.5 . . ?
C85 C86 N3 124(4) . . ?

loop_
_geom_torsion_atom_site_label_1
_geom_torsion_atom_site_label_2
_geom_torsion_atom_site_label_3
_geom_torsion_atom_site_label_4
_geom_torsion
_geom_torsion_site_symmetry_1
_geom_torsion_site_symmetry_2
_geom_torsion_site_symmetry_3
_geom_torsion_site_symmetry_4
_geom_torsion_publ_flag
C22 C1 C2 C3 0.4(5) . . . . ?
C1 C2 C3 C4 -0.2(5) . . . . ?
C2 C3 C4 C5 0.1(5) . . . . ?
C3 C4 C5 C22 -0.2(5) . . . . ?
C3 C4 C5 C6 179.0(3) . . . . ?
C4 C5 C6 C7 -179.8(3) . . . . ?
C22 C5 C6 C7 -0.5(4) . . . . ?
C4 C5 C6 C23 -2.1(5) . . . . ?
C22 C5 C6 C23 177.1(3) . . . . ?
C5 C6 C7 C8 179.5(3) . . . . ?
C23 C6 C7 C8 1.8(6) . . . . ?
C5 C6 C7 C21 -0.1(4) . . . . ?
C23 C6 C7 C21 -177.8(3) . . . . ?
C6 C7 C8 C9 179.5(3) . . . . ?
C21 C7 C8 C9 -0.9(4) . . . . ?
C7 C8 C9 C10 179.7(3) . . . . ?
C7 C8 C9 C19 0.3(5) . . . . ?
C8 C9 C10 C11 -178.0(3) . . . . ?
C19 C9 C10 C11 1.4(5) . . . . ?
C9 C10 C11 C12 -2.3(6) . . . . ?
C10 C11 C12 C13 -179.4(3) . . . . ?
C10 C11 C12 C17 0.5(6) . . . . ?
C17 C12 C13 C14 0.4(5) . . . . ?
C11 C12 C13 C14 -179.7(3) . . . . ?
C12 C13 C14 C15 -0.1(5) . . . . ?
C13 C14 C15 C16 -1.3(5) . . . . ?
C14 C15 C16 C17 2.5(5) . . . . ?
C15 C16 C17 C12 -2.0(5) . . . . ?
C15 C16 C17 C18 177.7(3) . . . . ?
C13 C12 C17 C16 0.5(4) . . . . ?
C11 C12 C17 C16 -179.3(3) . . . . ?
C13 C12 C17 C18 -179.2(3) . . . . ?
C11 C12 C17 C18 1.0(5) . . . . ?
C16 C17 C18 C19 -179.7(3) . . . . ?
C12 C17 C18 C19 0.0(5) . . . . ?
C16 C17 C18 C32 -1.7(4) . . . . ?
C12 C17 C18 C32 178.0(3) . . . . ?
C17 C18 C19 C20 178.3(3) . . . . ?
C32 C18 C19 C20 0.2(4) . . . . ?
C17 C18 C19 C9 -1.6(5) . . . . ?
C32 C18 C19 C9 -179.6(3) . . . . ?
C8 C9 C19 C18 -179.6(3) . . . . ?
C10 C9 C19 C18 1.0(5) . . . . ?
C8 C9 C19 C20 0.5(4) . . . . ?
C10 C9 C19 C20 -178.9(3) . . . . ?
C18 C19 C20 C21 179.4(3) . . . . ?
C9 C19 C20 C21 -0.8(4) . . . . ?
C19 C20 C21 C7 0.2(5) . . . . ?
C19 C20 C21 C22 179.7(3) . . . . ?
C6 C7 C21 C20 -179.7(3) . . . . ?
C8 C7 C21 C20 0.6(4) . . . . ?
C6 C7 C21 C22 0.8(3) . . . . ?
C8 C7 C21 C22 -179.0(3) . . . . ?
C2 C1 C22 C5 -0.5(4) . . . . ?
C2 C1 C22 C21 179.6(3) . . . . ?
C4 C5 C22 C1 0.4(5) . . . . ?
C6 C5 C22 C1 -178.9(3) . . . . ?
C4 C5 C22 C21 -179.6(3) . . . . ?
C6 C5 C22 C21 1.0(3) . . . . ?
C20 C21 C22 C1 -0.6(6) . . . . ?
C7 C21 C22 C1 178.9(3) . . . . ?
C20 C21 C22 C5 179.4(3) . . . . ?
C7 C21 C22 C5 -1.1(3) . . . . ?
C7 C6 C23 C24 78.3(4) . . . . ?
C5 C6 C23 C24 -99.0(4) . . . . ?
C7 C6 C23 C28 -100.6(4) . . . . ?
C5 C6 C23 C28 82.1(4) . . . . ?
C28 C23 C24 C25 1.0(5) . . . . ?
C6 C23 C24 C25 -177.9(3) . . . . ?
C28 C23 C24 C29 -178.8(3) . . . . ?
C6 C23 C24 C29 2.3(5) . . . . ?
C23 C24 C25 C26 0.6(5) . . . . ?
C29 C24 C25 C26 -179.7(3) . . . . ?
C24 C25 C26 C27 -1.5(5) . . . . ?
C24 C25 C26 C30 176.9(3) . . . . ?
C25 C26 C27 C28 0.8(5) . . . . ?
C30 C26 C27 C28 -177.5(3) . . . . ?
C26 C27 C28 C23 0.7(5) . . . . ?
C26 C27 C28 C31 -178.6(3) . . . . ?
C24 C23 C28 C27 -1.6(5) . . . . ?
C6 C23 C28 C27 177.3(3) . . . . ?
C24 C23 C28 C31 177.7(3) . . . . ?
C6 C23 C28 C31 -3.4(5) . . . . ?
C19 C18 C32 C37 -89.0(4) . . . . ?
C17 C18 C32 C37 92.6(3) . . . . ?
C19 C18 C32 C33 91.8(3) . . . . ?
C17 C18 C32 C33 -86.6(3) . . . . ?
C37 C32 C33 C34 1.0(4) . . . . ?
C18 C32 C33 C34 -179.8(3) . . . . ?
C37 C32 C33 C38 -177.9(3) . . . . ?
C18 C32 C33 C38 1.3(4) . . . . ?
C32 C33 C34 C35 -0.9(5) . . . . ?
C38 C33 C34 C35 178.0(3) . . . . ?
C33 C34 C35 C36 0.1(5) . . . . ?
C33 C34 C35 C39 -177.4(3) . . . . ?
C34 C35 C36 C37 0.6(5) . . . . ?
C39 C35 C36 C37 178.1(3) . . . . ?
C35 C36 C37 C32 -0.4(5) . . . . ?
C35 C36 C37 C40 -179.5(3) . . . . ?
C33 C32 C37 C36 -0.4(5) . . . . ?
C18 C32 C37 C36 -179.6(3) . . . . ?
C33 C32 C37 C40 178.7(3) . . . . ?
C18 C32 C37 C40 -0.5(4) . . . . ?
C64 C43 C44 C45 -0.4(5) . . . . ?
C43 C44 C45 C46 -0.2(5) . . . . ?
C44 C45 C46 C47 0.7(5) . . . . ?
C45 C46 C47 C64 -0.6(5) . . . . ?
C45 C46 C47 C48 -179.3(3) . . . . ?
C46 C47 C48 C49 179.6(3) . . . . ?
C64 C47 C48 C49 0.8(4) . . . . ?
C46 C47 C48 C65 1.4(5) . . . . ?
C64 C47 C48 C65 -177.5(3) . . . . ?
C47 C48 C49 C50 179.5(3) . . . . ?
C65 C48 C49 C50 -2.3(6) . . . . ?
C47 C48 C49 C63 -0.1(4) . . . . ?
C65 C48 C49 C63 178.1(3) . . . . ?
C48 C49 C50 C51 -176.4(3) . . . . ?
C63 C49 C50 C51 3.2(5) . . . . ?
C49 C50 C51 C52 179.5(3) . . . . ?
C49 C50 C51 C61 -1.5(5) . . . . ?
C50 C51 C52 C53 -176.1(4) . . . . ?
C61 C51 C52 C53 5.0(6) . . . . ?
C51 C52 C53 C54 -0.1(7) . . . . ?
C52 C53 C54 C55 176.5(4) . . . . ?
C52 C53 C54 C59 -4.8(6) . . . . ?
C59 C54 C55 C56 -1.2(5) . . . . ?
C53 C54 C55 C56 177.6(3) . . . . ?
C54 C55 C56 C57 0.6(5) . . . . ?
C55 C56 C57 C58 0.0(5) . . . . ?
C56 C57 C58 C59 0.2(5) . . . . ?
C57 C58 C59 C54 -0.8(5) . . . . ?
C57 C58 C59 C60 179.6(3) . . . . ?
C55 C54 C59 C58 1.2(4) . . . . ?
C53 C54 C59 C58 -177.4(3) . . . . ?
C55 C54 C59 C60 -179.2(3) . . . . ?
C53 C54 C59 C60 2.1(5) . . . . ?
C58 C59 C60 C61 -176.9(3) . . . . ?
C54 C59 C60 C61 3.6(5) . . . . ?
C58 C59 C60 C74 3.1(4) . . . . ?
C54 C59 C60 C74 -176.5(3) . . . . ?
C59 C60 C61 C62 176.5(3) . . . . ?
C74 C60 C61 C62 -3.5(4) . . . . ?
C59 C60 C61 C51 -3.4(6) . . . . ?
C74 C60 C61 C51 176.6(3) . . . . ?
C50 C51 C61 C60 178.8(3) . . . . ?
C52 C51 C61 C60 -2.4(5) . . . . ?
C50 C51 C61 C62 -1.1(5) . . . . ?
C52 C51 C61 C62 177.7(3) . . . . ?
C60 C61 C62 C63 -177.7(3) . . . . ?
C51 C61 C62 C63 2.2(5) . . . . ?
C61 C62 C63 C49 -0.6(5) . . . . ?
C61 C62 C63 C64 177.1(3) . . . . ?
C48 C49 C63 C62 177.6(3) . . . . ?
C50 C49 C63 C62 -2.1(5) . . . . ?
C48 C49 C63 C64 -0.7(4) . . . . ?
C50 C49 C63 C64 179.7(3) . . . . ?
C44 C43 C64 C47 0.4(5) . . . . ?
C44 C43 C64 C63 -179.3(3) . . . . ?
C46 C47 C64 C43 0.1(5) . . . . ?
C48 C47 C64 C43 179.1(3) . . . . ?
C46 C47 C64 C63 179.8(3) . . . . ?
C48 C47 C64 C63 -1.2(3) . . . . ?
C62 C63 C64 C43 2.9(6) . . . . ?
C49 C63 C64 C43 -179.2(3) . . . . ?
C62 C63 C64 C47 -176.8(3) . . . . ?
C49 C63 C64 C47 1.1(3) . . . . ?
C49 C48 C65 C70 -73.1(4) . . . . ?
C47 C48 C65 C70 104.8(4) . . . . ?
C49 C48 C65 C66 107.8(4) . . . . ?
C47 C48 C65 C66 -74.3(4) . . . . ?
C70 C65 C66 C67 -1.9(5) . . . . ?
C48 C65 C66 C67 177.2(3) . . . . ?
C70 C65 C66 C71 175.9(3) . . . . ?
C48 C65 C66 C71 -5.0(4) . . . . ?
C65 C66 C67 C68 0.2(5) . . . . ?
C71 C66 C67 C68 -177.5(3) . . . . ?
C66 C67 C68 C69 1.4(5) . . . . ?
C66 C67 C68 C72 -177.5(3) . . . . ?
C67 C68 C69 C70 -1.5(5) . . . . ?
C72 C68 C69 C70 177.4(3) . . . . ?
C68 C69 C70 C65 -0.1(5) . . . . ?
C68 C69 C70 C73 -177.5(3) . . . . ?
C66 C65 C70 C69 1.8(5) . . . . ?
C48 C65 C70 C69 -177.3(3) . . . . ?
C66 C65 C70 C73 179.2(3) . . . . ?
C48 C65 C70 C73 0.1(5) . . . . ?
C61 C60 C74 C79 -92.9(4) . . . . ?
C59 C60 C74 C79 87.1(3) . . . . ?
C61 C60 C74 C75 94.8(4) . . . . ?
C59 C60 C74 C75 -85.2(3) . . . . ?
C79 C74 C75 C76 -3.5(4) . . . . ?
C60 C74 C75 C76 168.7(3) . . . . ?
C79 C74 C75 C80 178.2(3) . . . . ?
C60 C74 C75 C80 -9.6(4) . . . . ?
C74 C75 C76 C77 0.6(5) . . . . ?
C80 C75 C76 C77 178.9(3) . . . . ?
C75 C76 C77 C78 3.1(5) . . . . ?
C75 C76 C77 C81 -174.2(3) . . . . ?
C76 C77 C78 C79 -4.0(5) . . . . ?
C81 C77 C78 C79 173.3(3) . . . . ?
C75 C74 C79 C78 2.6(4) . . . . ?
C60 C74 C79 C78 -169.7(3) . . . . ?
C75 C74 C79 C82 -179.1(3) . . . . ?
C60 C74 C79 C82 8.6(4) . . . . ?
C77 C78 C79 C74 1.2(5) . . . . ?
C77 C78 C79 C82 -177.1(3) . . . . ?

loop_
_geom_hbond_atom_site_label_D
_geom_hbond_atom_site_label_H
_geom_hbond_atom_site_label_A
_geom_hbond_distance_DH
_geom_hbond_distance_HA
_geom_hbond_distance_DA
_geom_hbond_angle_DHA
_geom_hbond_site_symmetry_A
C83 H72 N1 0.98 2.33 3.100(10) 135.1 .
C41 H69 N1 0.98 2.51 3.429(9) 155.2 2
C41 H69 N1 0.98 2.51 3.429(9) 155.2 2
C41 H71 N2 0.98 2.65 3.117(11) 109.7 2_545
C83 H72 N1 0.98 2.33 3.100(10) 135.1 .
C85 H77 N1 0.98 2.33 2.70(3) 101.7 .
C41 H69 N1 0.98 2.51 3.429(9) 155.2 2
C41 H71 N2 0.98 2.65 3.117(11) 109.7 2_545
C41 H69 N1 0.98 2.51 3.429(9) 155.2 2
C41 H71 N2 0.98 2.65 3.117(11) 109.7 2_545
C83 H72 N1 0.98 2.33 3.100(10) 135.1 .
C85 H77 N1 0.98 2.33 2.70(3) 101.7 .

_refine_diff_density_max         0.392
_refine_diff_density_min         -0.592
_refine_diff_density_rms         0.061

_shelx_res_file                  
;

    50320JW_0m.res created by SHELXL-2014/7

TITL 50320JW
CELL 0.71073 20.9246 8.4456 34.6771 90.0000 91.1772 90.0000
ZERR 8.0 0.0024 0.0010 0.0041 0.0000 0.0025 0.0000
LATT 1
SYMM 1/2-X, 1/2+Y, 1/2-Z
SFAC C  H  N
UNIT 336  296  8
MERG 2
OMIT   0   2   0
OMIT   0   2   1
OMIT   0   3   2
OMIT   0   5   3
OMIT   0   1   1
OMIT   0   4   0
OMIT   0   3   1
OMIT   0   0   2
OMIT   1   0   1
OMIT   0   2   2
OMIT   0   4   1
OMIT   0   0   4
OMIT   2   0   0
OMIT  -1   0   3
OMIT  -6   0   2
OMIT  -1   1  15
OMIT  -2   0   4
OMIT  10   0  24
OMIT -11   1   4
OMIT   3   0   3
OMIT   3   0   7
OMIT  -5   1   3
OMIT   5   2   3
OMIT   6   2   2
OMIT  -4   3   8
OMIT -10 50
REM  Yadorkari-X generated
REM  SPGR P21/n monoclinic
L.S. 20
ACTA
BOND $H
FMAP 2
PLAN 3
HTAB C83 N1
HTAB C41 N1_$1
SIZE 0.03 0.05 0.20
CONF
HTAB
WPDB -1
EQIV $1 1/2-X, 1/2+Y, 1/2-Z
EQIV $2 1/2-X, -1/2+Y, 1/2-Z
HTAB C41 N1_$1
HTAB C41 N2_$2
HTAB C83 N1
HTAB C85 N1
HTAB C41 N1_$1
HTAB C41 N2_$2
HTAB C41 N1_$1
HTAB C41 N2_$2
HTAB C83 N1
HTAB C85 N1
TEMP -183.0
WGHT    0.090100    1.839800
FVAR       0.09362   0.74910
C1    1    0.702241    0.216230    0.267971    11.00000    0.02286    0.02391 =
         0.02338    0.00283   -0.00155    0.00510
AFIX  43
H1    2    0.724070    0.297614    0.281814    11.00000   -1.20000
AFIX   0
C2    1    0.718605    0.180089    0.230391    11.00000    0.03096    0.03006 =
         0.02482    0.00766    0.00213    0.00769
AFIX  43
H2    2    0.752082    0.236765    0.218473    11.00000   -1.20000
AFIX   0
C3    1    0.686373    0.061516    0.210035    11.00000    0.03977    0.02905 =
         0.02096    0.00227    0.00121    0.01148
AFIX  43
H3    2    0.698201    0.038831    0.184316    11.00000   -1.20000
AFIX   0
C4    1    0.637603   -0.023912    0.226354    11.00000    0.03813    0.02339 =
         0.02315   -0.00110   -0.00137    0.00457
AFIX  43
H4    2    0.616045   -0.104712    0.212154    11.00000   -1.20000
AFIX   0
C5    1    0.620644    0.010744    0.264055    11.00000    0.03175    0.01952 =
         0.02100   -0.00026   -0.00193    0.00722
C6    1    0.571460   -0.056152    0.288363    11.00000    0.02938    0.01601 =
         0.02542    0.00206   -0.00454    0.00330
C7    1    0.574650    0.020712    0.323243    11.00000    0.02141    0.01905 =
         0.02317   -0.00268   -0.00319    0.00340
C8    1    0.538688    0.005937    0.357399    11.00000    0.02216    0.01941 =
         0.02623   -0.00055   -0.00212    0.00160
AFIX  43
H5    2    0.505022   -0.069465    0.357853    11.00000   -1.20000
AFIX   0
C9    1    0.550480    0.095884    0.389768    11.00000    0.01743    0.01864 =
         0.02423    0.00170   -0.00161    0.00243
C10   1    0.508861    0.065200    0.421810    11.00000    0.02004    0.02462 =
         0.02645    0.00001   -0.00246   -0.00200
AFIX  43
H6    2    0.478696   -0.016937    0.417058    11.00000   -1.20000
AFIX   0
C11   1    0.504863    0.130571    0.456797    11.00000    0.02081    0.03098 =
         0.02039    0.00086    0.00183   -0.00175
AFIX  43
H7    2    0.471408    0.089238    0.471933    11.00000   -1.20000
AFIX   0
C12   1    0.542098    0.252178    0.475627    11.00000    0.01947    0.02250 =
         0.01973   -0.00199   -0.00390    0.00607
C13   1    0.524064    0.289831    0.513197    11.00000    0.02245    0.02541 =
         0.02628    0.00227   -0.00114    0.00621
AFIX  43
H8    2    0.489249    0.233864    0.523882    11.00000   -1.20000
AFIX   0
C14   1    0.554259    0.404245    0.535595    11.00000    0.02684    0.02990 =
         0.01892   -0.00274   -0.00145    0.00833
AFIX  43
H9    2    0.540527    0.426332    0.560978    11.00000   -1.20000
AFIX   0
C15   1    0.605074    0.485698    0.519977    11.00000    0.02540    0.02731 =
         0.02256   -0.00508   -0.00488    0.00071
AFIX  43
H10   2    0.626153    0.566449    0.534452    11.00000   -1.20000
AFIX   0
C16   1    0.624893    0.449302    0.483473    11.00000    0.02372    0.02373 =
         0.02287   -0.00065   -0.00059    0.00171
AFIX  43
H11   2    0.660895    0.503953    0.473838    11.00000   -1.20000
AFIX   0
C17   1    0.594782    0.335310    0.459486    11.00000    0.02182    0.01913 =
         0.01863   -0.00030   -0.00143    0.00373
C18   1    0.620533    0.314673    0.420499    11.00000    0.01824    0.01753 =
         0.02212   -0.00040   -0.00396    0.00377
C19   1    0.602028    0.215014    0.390423    11.00000    0.01560    0.02182 =
         0.01979    0.00050   -0.00216    0.00246
C20   1    0.637576    0.228693    0.354590    11.00000    0.01828    0.01920 =
         0.02402    0.00142   -0.00360    0.00211
AFIX  43
H12   2    0.670942    0.304704    0.353385    11.00000   -1.20000
AFIX   0
C21   1    0.625074    0.138071    0.323139    11.00000    0.02114    0.01812 =
         0.02263    0.00064   -0.00199    0.00399
C22   1    0.653742    0.131997    0.284892    11.00000    0.02347    0.02111 =
         0.02043    0.00192   -0.00187    0.00645
C23   1    0.524624   -0.180595    0.276748    11.00000    0.03511    0.02231 =
         0.01583   -0.00219   -0.00168   -0.00138
C24   1    0.462706   -0.135292    0.265534    11.00000    0.03722    0.02053 =
         0.02288   -0.00117   -0.00153   -0.00227
C25   1    0.418634   -0.252986    0.255924    11.00000    0.03885    0.02655 =
         0.03309   -0.00428   -0.00915   -0.00104
AFIX  43
H13   2    0.376577   -0.223202    0.248044    11.00000   -1.20000
AFIX   0
C26   1    0.434364   -0.413264    0.257516    11.00000    0.04337    0.02152 =
         0.02736   -0.00528   -0.00350   -0.00515
C27   1    0.496259   -0.454502    0.268194    11.00000    0.04447    0.01906 =
         0.02475   -0.00432   -0.00350    0.00356
AFIX  43
H14   2    0.507642   -0.563357    0.269042    11.00000   -1.20000
AFIX   0
C28   1    0.542446   -0.341198    0.277749    11.00000    0.03855    0.01900 =
         0.01699   -0.00275   -0.00123   -0.00071
C29   1    0.443047    0.036097    0.263511    11.00000    0.03917    0.02286 =
         0.03671    0.00174   -0.00371    0.00263
AFIX 137
H15   2    0.441668    0.079946    0.289646    11.00000   -1.50000
H16   2    0.400631    0.044420    0.251164    11.00000   -1.50000
H17   2    0.474050    0.095451    0.248408    11.00000   -1.50000
AFIX   0
C30   1    0.383846   -0.537857    0.248765    11.00000    0.05127    0.02525 =
         0.05454   -0.00604   -0.01395   -0.00565
AFIX 137
H18   2    0.402396   -0.643504    0.252369    11.00000   -1.50000
H19   2    0.368475   -0.526224    0.222030    11.00000   -1.50000
H20   2    0.348047   -0.524291    0.266248    11.00000   -1.50000
AFIX   0
C31   1    0.609019   -0.390575    0.288242    11.00000    0.04325    0.02795 =
         0.03175   -0.00433   -0.00597    0.00648
AFIX 137
H21   2    0.609943   -0.504743    0.293274    11.00000   -1.50000
H22   2    0.623467   -0.333487    0.311429    11.00000   -1.50000
H23   2    0.637376   -0.365927    0.266914    11.00000   -1.50000
AFIX   0
C32   1    0.674772    0.424610    0.412218    11.00000    0.02238    0.02275 =
         0.01782   -0.00388   -0.00154   -0.00451
C33   1    0.661618    0.576994    0.397763    11.00000    0.03329    0.02119 =
         0.01680   -0.00412   -0.00379    0.00049
C34   1    0.712302    0.678371    0.390025    11.00000    0.04079    0.02194 =
         0.02177   -0.00082   -0.00596   -0.00430
AFIX  43
H24   2    0.703414    0.780752    0.379914    11.00000   -1.20000
AFIX   0
C35   1    0.775312    0.633936    0.396673    11.00000    0.03641    0.03193 =
         0.01590   -0.00498    0.00029   -0.01515
C36   1    0.787507    0.482701    0.411503    11.00000    0.02499    0.03680 =
         0.01840   -0.00354   -0.00247   -0.00153
AFIX  43
H25   2    0.830488    0.451143    0.416404    11.00000   -1.20000
AFIX   0
C37   1    0.738224    0.377016    0.419283    11.00000    0.02437    0.02598 =
         0.01821   -0.00014   -0.00171   -0.00164
C38   1    0.593666    0.630801    0.391437    11.00000    0.04070    0.02743 =
         0.03401   -0.00013   -0.00141    0.00880
AFIX 137
H26   2    0.571590    0.630622    0.416089    11.00000   -1.50000
H27   2    0.571773    0.558682    0.373397    11.00000   -1.50000
H28   2    0.593372    0.738147    0.380704    11.00000   -1.50000
AFIX   0
C39   1    0.829739    0.747268    0.389727    11.00000    0.05346    0.04912 =
         0.03103    0.00251   -0.00306   -0.02626
AFIX 137
H29   2    0.870140    0.698170    0.398078    11.00000   -1.50000
H30   2    0.823054    0.844773    0.404425    11.00000   -1.50000
H31   2    0.831328    0.772376    0.362172    11.00000   -1.50000
AFIX   0
C40   1    0.752963    0.215580    0.435553    11.00000    0.02444    0.03239 =
         0.03095    0.00415   -0.00155    0.00494
AFIX 137
H32   2    0.799296    0.203972    0.439184    11.00000   -1.50000
H33   2    0.737064    0.134210    0.417637    11.00000   -1.50000
H34   2    0.732124    0.203441    0.460432    11.00000   -1.50000
AFIX   0
C41   1    0.257642    0.760564    0.291015    11.00000    0.09482    0.12645 =
         0.09060   -0.01298   -0.00501   -0.01509
AFIX 137
H69   2    0.277268    0.865110    0.288070    11.00000   -1.50000
H70   2    0.288950    0.687283    0.302511    11.00000   -1.50000
H71   2    0.220698    0.769056    0.307809    11.00000   -1.50000
AFIX   0
C42   1    0.236456    0.700354    0.252630    11.00000    0.05536    0.07887 =
         0.09659   -0.02100   -0.00692    0.00491
N1    3    0.222325    0.658083    0.224765    11.00000    0.10546    0.13813 =
         0.05478    0.00097    0.00856    0.04510
C43   1    0.280159    0.639165    0.010401    11.00000    0.02402    0.01904 =
         0.02649    0.00104   -0.00013   -0.00166
AFIX  43
H35   2    0.315774    0.702513    0.003713    11.00000   -1.20000
AFIX   0
C44   1    0.222830    0.650335   -0.010440    11.00000    0.02724    0.02498 =
         0.02135    0.00209   -0.00144   -0.00017
AFIX  43
H36   2    0.219266    0.722351   -0.031419    11.00000   -1.20000
AFIX   0
C45   1    0.170828    0.557495   -0.000926    11.00000    0.02145    0.02724 =
         0.02500    0.00175   -0.00687    0.00232
AFIX  43
H37   2    0.131974    0.566784   -0.015407    11.00000   -1.20000
AFIX   0
C46   1    0.174954    0.450931    0.029591    11.00000    0.02022    0.02515 =
         0.02624    0.00181   -0.00144   -0.00246
AFIX  43
H38   2    0.139326    0.386784    0.035817    11.00000   -1.20000
AFIX   0
C47   1    0.231703    0.439275    0.050867    11.00000    0.02111    0.01854 =
         0.02104   -0.00134   -0.00184   -0.00159
C48   1    0.249580    0.338423    0.083623    11.00000    0.02037    0.02049 =
         0.02073    0.00045   -0.00199   -0.00158
C49   1    0.312118    0.373378    0.093871    11.00000    0.02510    0.01659 =
         0.02373    0.00286   -0.00297   -0.00267
C50   1    0.353509    0.313493    0.123379    11.00000    0.02488    0.01893 =
         0.02586    0.00819   -0.00410   -0.00433
AFIX  43
H39   2    0.338859    0.229877    0.139251    11.00000   -1.20000
AFIX   0
C51   1    0.414004    0.372337    0.129758    11.00000    0.02444    0.01946 =
         0.02713    0.00485   -0.00692   -0.00150
C52   1    0.448734    0.297343    0.161245    11.00000    0.02911    0.02355 =
         0.02620    0.00599   -0.00500   -0.00735
AFIX  43
H40   2    0.426653    0.211630    0.172688    11.00000   -1.20000
AFIX   0
C53   1    0.506272    0.326462    0.177239    11.00000    0.02726    0.02467 =
         0.02527    0.00819   -0.00551   -0.00132
AFIX  43
H41   2    0.517649    0.257920    0.197989    11.00000   -1.20000
AFIX   0
C54   1    0.554149    0.443602    0.168553    11.00000    0.02206    0.02034 =
         0.02378   -0.00273   -0.00485    0.00022
C55   1    0.607781    0.442923    0.193476    11.00000    0.02841    0.02277 =
         0.02075   -0.00134   -0.00351    0.00015
AFIX  43
H42   2    0.608670    0.370731    0.214489    11.00000   -1.20000
AFIX   0
C56   1    0.659067    0.542044    0.188835    11.00000    0.02058    0.03276 =
         0.02665   -0.00569   -0.00474   -0.00194
AFIX  43
H43   2    0.694817    0.537804    0.206139    11.00000   -1.20000
AFIX   0
C57   1    0.657619    0.648371    0.158403    11.00000    0.02082    0.02446 =
         0.03016   -0.00254   -0.00458   -0.00453
AFIX  43
H44   2    0.692577    0.718092    0.154663    11.00000   -1.20000
AFIX   0
C58   1    0.605645    0.652791    0.133694    11.00000    0.02404    0.02193 =
         0.02279    0.00014   -0.00202   -0.00232
AFIX  43
H45   2    0.605916    0.726586    0.113022    11.00000   -1.20000
AFIX   0
C59   1    0.551729    0.553678    0.137282    11.00000    0.01698    0.01746 =
         0.02268   -0.00235   -0.00171   -0.00042
C60   1    0.498726    0.573029    0.108348    11.00000    0.02048    0.01603 =
         0.02373    0.00107   -0.00318   -0.00262
C61   1    0.439487    0.499457    0.105255    11.00000    0.02314    0.01964 =
         0.02179    0.00336   -0.00367   -0.00208
C62   1    0.396332    0.553584    0.073981    11.00000    0.02191    0.02001 =
         0.02381    0.00481   -0.00324   -0.00200
AFIX  43
H46   2    0.410996    0.632677    0.056808    11.00000   -1.20000
AFIX   0
C63   1    0.336790    0.495536    0.068682    11.00000    0.02137    0.01926 =
         0.02195    0.00233   -0.00790   -0.00066
C64   1    0.284548    0.534198    0.041081    11.00000    0.02194    0.01807 =
         0.02148   -0.00126   -0.00171    0.00121
C65   1    0.207273    0.217813    0.101103    11.00000    0.02244    0.01950 =
         0.02098    0.00089   -0.00516   -0.00729
C66   1    0.156344    0.264740    0.124373    11.00000    0.02250    0.02425 =
         0.02477    0.00178   -0.00707   -0.00562
C67   1    0.115944    0.149378    0.138908    11.00000    0.01996    0.03589 =
         0.02380   -0.00005   -0.00002   -0.00264
AFIX  43
H47   2    0.081439    0.180958    0.154544    11.00000   -1.20000
AFIX   0
C68   1    0.124515   -0.010468    0.131261    11.00000    0.02587    0.02858 =
         0.02242    0.00345   -0.00292   -0.00751
C69   1    0.175784   -0.053792    0.109207    11.00000    0.03227    0.02152 =
         0.02704    0.00336   -0.00304   -0.00517
AFIX  43
H48   2    0.182701   -0.163071    0.104317    11.00000   -1.20000
AFIX   0
C70   1    0.217860    0.056285    0.093801    11.00000    0.02494    0.02291 =
         0.02044   -0.00093    0.00077   -0.00404
C71   1    0.147377    0.436678    0.134513    11.00000    0.02577    0.02993 =
         0.04606   -0.00616    0.00411   -0.00078
AFIX 137
H49   2    0.139911    0.498094    0.110869    11.00000   -1.50000
H50   2    0.185842    0.476091    0.147952    11.00000   -1.50000
H51   2    0.110545    0.447680    0.151312    11.00000   -1.50000
AFIX   0
C72   1    0.078657   -0.133905    0.145904    11.00000    0.04622    0.03487 =
         0.04043    0.00567    0.00708   -0.01215
AFIX 137
H52   2    0.056697   -0.184919    0.123980    11.00000   -1.50000
H53   2    0.047116   -0.083112    0.162353    11.00000   -1.50000
H54   2    0.102429   -0.213702    0.160871    11.00000   -1.50000
AFIX   0
C73   1    0.271239    0.003822    0.068690    11.00000    0.03869    0.02677 =
         0.03961   -0.00033    0.00723   -0.00657
AFIX 137
H55   2    0.268653    0.060639    0.044066    11.00000   -1.50000
H56   2    0.267697   -0.110278    0.063970    11.00000   -1.50000
H57   2    0.312302    0.026770    0.081598    11.00000   -1.50000
AFIX   0
C74   1    0.514830    0.694343    0.078094    11.00000    0.01510    0.02123 =
         0.02657    0.00512   -0.00582   -0.00539
C75   1    0.503739    0.855578    0.084784    11.00000    0.02251    0.02305 =
         0.03509    0.00302   -0.00908   -0.00276
C76   1    0.529509    0.966412    0.059364    11.00000    0.02460    0.01769 =
         0.04574    0.00855   -0.01153   -0.00516
AFIX  43
H58   2    0.522479    1.075900    0.063909    11.00000   -1.20000
AFIX   0
C77   1    0.564611    0.922119    0.028079    11.00000    0.02089    0.03342 =
         0.03511    0.01119   -0.01003   -0.00721
C78   1    0.571855    0.762296    0.020741    11.00000    0.02236    0.03522 =
         0.02465    0.00870   -0.00646   -0.00752
AFIX  43
H59   2    0.593664    0.730129   -0.001705    11.00000   -1.20000
AFIX   0
C79   1    0.547902    0.646413    0.045516    11.00000    0.01716    0.02761 =
         0.02252    0.00262   -0.00875   -0.00696
C80   1    0.466421    0.908376    0.119208    11.00000    0.04160    0.02529 =
         0.05256   -0.00159    0.00282   -0.00066
AFIX 137
H60   2    0.468449    1.023968    0.121383    11.00000   -1.50000
H61   2    0.484800    0.860294    0.142644    11.00000   -1.50000
H62   2    0.421752    0.875194    0.115980    11.00000   -1.50000
AFIX   0
C81   1    0.597038    1.043911    0.003312    11.00000    0.03304    0.04254 =
         0.04919    0.02511   -0.00908   -0.01558
AFIX 137
H63   2    0.639757    1.066481    0.014053    11.00000   -1.50000
H64   2    0.571655    1.141432    0.002788    11.00000   -1.50000
H65   2    0.600749    1.002864   -0.022981    11.00000   -1.50000
AFIX   0
C82   1    0.559506    0.473960    0.037452    11.00000    0.03248    0.03286 =
         0.02701    0.00035   -0.00441    0.00049
AFIX 137
H66   2    0.582912    0.426384    0.059306    11.00000   -1.50000
H67   2    0.584716    0.463437    0.014083    11.00000   -1.50000
H68   2    0.518453    0.419670    0.033710    11.00000   -1.50000
PART 1
AFIX   0
C83   1    0.309388    0.709621    0.154592    21.00000    0.05026    0.03138 =
         0.02497   -0.00750    0.00994   -0.01050
AFIX 137
H72   2    0.269844    0.665091    0.164681    21.00000   -1.50000
H73   2    0.345374    0.640246    0.161509    21.00000   -1.50000
H74   2    0.305652    0.718252    0.126454    21.00000   -1.50000
AFIX   0
C84   1    0.320169    0.865224    0.171047    21.00000    0.05379    0.03323 =
         0.03432    0.01920   -0.01865   -0.01367
N2    3    0.330938    0.985945    0.182689    21.00000    0.07955    0.03537 =
         0.04038    0.01325   -0.01717   -0.00656
PART 2
N3    3    0.290996    1.008954    0.199317   -21.00000    0.01656    0.01019 =
         0.01385    0.00658   -0.00562    0.00315
C85   1    0.301949    0.719561    0.166186   -21.00000    0.05996
AFIX 137
H75   2    0.346581    0.729458    0.174978   -21.00000   -1.50000
H76   2    0.298978    0.738687    0.138333   -21.00000   -1.50000
H77   2    0.286474    0.612671    0.171807   -21.00000   -1.50000
AFIX   0
C86   1    0.264457    0.831054    0.185430   -21.00000    0.23524
PART
HKLF 4 1 1 0 0 0 1 0 0 0 1

REM  50320JW
REM R1 =  0.0652 for    6379 Fo > 4sig(Fo)  and  0.1248 for all   10677 data
REM    808 parameters refined using      0 restraints

END

WGHT      0.0911      1.9834

REM Instructions for potential hydrogen bonds
HTAB C41 N1_$1
HTAB C83 N1

REM Highest difference peak  0.392,  deepest hole -0.592,  1-sigma level  0.061
Q1    1   0.2950  0.9154  0.1885  11.00000  0.05    0.39
Q2    1   0.2657  1.0117  0.2031  11.00000  0.05    0.25
Q3    1   0.3164  1.0189  0.2045  11.00000  0.05    0.25
;
_shelx_res_checksum              89071

_shelx_hkl_file                  
;
  -1   0   0   -0.05    0.02
  -1   0   0   -0.09    0.04
   1   0   0   -0.05    0.02
   1   0   0   -0.10    0.01
   2   0   0   36.53    0.89
  -2   0   0   37.63    0.90
  -2   0   0   39.03    0.95
  -3   0   0   -0.03    0.25
  -3   0   0    0.20    0.20
  -4   0   0    0.29    0.29
  -4   0   0    0.64    0.37
  -5   0   0   -0.33    0.31
  -5   0   0    0.19    0.43
  -5   0   0   -0.61    0.34
  -6   0   0   12.95    0.67
  -6   0   0   13.37    0.81
  -6   0   0   13.29    0.60
  -7   0   0    0.00    0.44
  -7   0   0    0.20    0.31
  -7   0   0   -0.17    0.36
  -8   0   0    0.80    0.39
  -8   0   0    0.31    0.50
  -8   0   0    0.27    0.34
  -9   0   0   -0.48    0.55
  -9   0   0   -0.57    0.37
 -10   0   0    2.35    0.45
 -10   0   0    1.75    0.68
 -11   0   0   -0.24    0.39
 -11   0   0    0.53    0.62
  11   0   0   -0.08    0.36
 -12   0   0    0.04    0.43
  12   0   0    0.40    0.38
 -12   0   0   -0.03    0.64
  13   0   0    0.60    0.41
 -13   0   0    0.15    0.45
 -13   0   0   -0.76    0.63
 -14   0   0   -0.54    0.73
  14   0   0    0.20    0.43
 -14   0   0    0.03    0.47
 -15   0   0    0.03    0.82
  15   0   0    0.67    0.48
 -15   0   0    0.30    0.53
 -16   0   0    0.16    0.55
 -16   0   0    0.27    0.84
  16   0   0    0.37    0.55
 -17   0   0   -0.36    0.86
  17   0   0    0.07    0.59
 -17   0   0   -0.27    0.71
 -18   0   0   76.02    2.88
  18   0   0   80.79    2.37
 -19   0   0    3.42    1.16
  19   0   0    0.32    0.66
 -20   0   0    0.24    1.12
  20   0   0    2.15    0.74
 -21   0   0    1.52    1.22
  21   0   0   -0.67    0.69
 -22   0   0    0.31    1.24
 -23   0   0    2.37    1.37
 -24   0   0    3.35    1.50
   0   1   0   -0.02    0.02
  -1  -1   0   74.84    1.82
  -1  -1   0   78.47    1.74
   1   1   0   78.67    1.74
  -1   1   0   77.66    1.81
  -2  -1   0  109.60    2.57
  -2   1   0  110.03    2.56
  -3  -1   0   31.11    1.00
  -3   1   0   31.02    0.95
  -3   1   0   28.85    0.92
  -4  -1   0   83.17    2.15
   4   1   0   85.30    1.89
  -4   1   0   85.06    2.13
  -4   1   0   83.16    2.08
   4   1   0   83.35    1.88
  -5  -1   0  203.81    4.77
  -5   1   0  206.35    4.72
   5   1   0  203.90    4.51
  -5   1   0  205.32    4.75
  -6  -1   0    0.66    0.48
  -6   1   0   -0.36    0.40
  -6   1   0    0.08    0.41
   6   1   0    0.23    0.21
  -7  -1   0    0.24    0.48
  -7   1   0    0.97    0.46
   7   1   0    0.52    0.23
  -7   1   0    0.18    0.45
  -8  -1   0    1.34    0.56
   8   1   0    1.20    0.27
  -8   1   0    0.62    0.47
  -8   1   0    1.15    0.50
  -8   1   0    1.62    0.24
  -9  -1   0    1.49    0.60
  -9   1   0    0.00    0.53
   9   1   0    0.65    0.30
  -9   1   0    0.32    0.50
  -9   1   0    0.90    0.27
 -10  -1   0   29.84    1.38
 -10  -1   0   28.93    1.16
 -10   1   0   31.23    1.25
 -10   1   0   30.70    1.40
 -10   1   0   28.87    0.85
  10   1   0   29.54    0.94
 -11  -1   0   17.94    1.22
 -11  -1   0   19.43    0.98
 -11   1   0   20.08    1.03
  11   1   0   19.31    0.75
 -11   1   0   18.77    0.67
 -11   1   0   18.13    1.17
 -12  -1   0    4.41    0.79
 -12  -1   0    3.66    0.61
 -12   1   0    2.38    0.73
 -12   1   0    4.62    0.40
  12   1   0    4.23    0.44
 -12   1   0    3.49    0.62
 -13  -1   0    9.55    1.04
 -13  -1   0    8.91    0.78
 -13   1   0    7.96    0.94
  13   1   0    8.31    0.59
 -13   1   0    7.54    0.52
 -14  -1   0    1.13    0.59
  14  -1   0    1.07    0.53
 -14  -1   0    2.05    0.84
 -14   1   0    0.90    0.71
  14   1   0    0.80    0.42
 -14   1   0    1.58    0.37
  15  -1   0    0.77    0.52
 -15  -1   0    0.44    0.63
 -15  -1   0    0.08    0.84
 -15   1   0    1.81    0.79
 -15   1   0    0.14    0.37
  15   1   0    1.18    0.46
  16  -1   0    1.29    0.58
 -16  -1   0    0.29    0.67
 -16  -1   0    1.67    0.98
 -16   1   0    0.78    0.82
  16   1   0    0.46    0.48
 -17  -1   0   10.53    1.33
 -17  -1   0   12.64    1.08
  17  -1   0   12.60    0.99
  17   1   0   12.70    0.86
 -17   1   0   12.69    1.35
 -18  -1   0    0.57    0.76
  18  -1   0    1.23    0.62
 -18  -1   0    0.11    1.00
 -18   1   0   -0.01    0.97
  18   1   0    0.02    0.54
 -19  -1   0   34.86    2.24
 -19   1   0   35.04    2.16
 -20  -1   0    0.00    1.16
  20  -1   0    0.24    0.19
 -20   1   0   -0.49    1.02
 -21  -1   0    0.60    1.12
  21  -1   0   -0.19    0.23
 -21   1   0    1.46    1.20
 -22  -1   0    2.27    1.26
  22  -1   0    0.50    0.75
 -22   1   0    3.06    1.29
  23  -1   0    0.30    0.86
 -23  -1   0    0.31    1.31
 -23   1   0    2.25    1.30
 -24  -1   0    1.60    1.37
 -24   1   0   -0.02    1.39
   0   2   0   -0.02    0.03
  -1  -2   0  127.11    3.05
  -1   2   0  127.93    3.03
   1   2   0  130.96    2.95
  -2  -2   0   62.29    1.70
   2   2   0   65.07    1.51
  -2   2   0   61.51    1.65
  -3  -2   0   31.55    1.08
   3   2   0   31.77    0.80
  -3   2   0   31.19    1.05
  -4  -2   0   96.61    2.50
  -4  -2   0   95.37    2.18
  -4   2   0   98.92    2.47
   4   2   0  100.93    2.18
  -5  -2   0   39.30    1.33
  -5   2   0   37.90    1.24
  -6  -2   0    7.55    0.68
  -6   2   0    7.21    0.66
  -6   2   0    8.25    0.65
  -7  -2   0   22.87    1.15
  -7   2   0   23.45    1.05
  -7   2   0   23.34    1.07
  -8  -2   0   24.45    1.23
  -8   2   0   23.96    1.13
  -8   2   0   25.22    1.13
   8   2   0   22.85    0.64
  -9  -2   0   10.06    0.91
  -9   2   0   12.19    0.89
  -9   2   0   10.80    0.84
   9   2   0    9.97    0.43
 -10  -2   0    4.99    0.79
 -10   2   0    3.87    0.71
  10   2   0    4.54    0.33
 -10   2   0    4.22    0.70
 -11  -2   0    7.70    0.92
 -11   2   0    8.64    0.87
  11   2   0    6.88    0.45
 -11   2   0    8.12    0.83
 -12  -2   0    1.80    0.75
 -12   2   0    2.05    0.70
  12   2   0    1.92    0.32
 -12   2   0    0.92    0.62
 -13  -2   0    8.71    1.03
 -13   2   0    8.63    0.88
  13   2   0    8.31    0.54
 -13   2   0    9.44    1.00
 -14  -2   0    1.21    0.86
 -14  -2   0    0.41    0.45
 -14   2   0   -0.86    0.69
  14   2   0   -0.37    0.32
 -14   2   0    0.05    0.64
 -15  -2   0    0.27    0.71
 -15  -2   0   -0.14    0.84
 -15   2   0   -0.40    0.76
  15   2   0   -0.43    0.35
 -16  -2   0    4.00    0.87
 -16  -2   0    3.30    1.06
  16  -2   0    5.75    0.84
 -16   2   0    3.36    0.99
  17  -2   0    2.33    0.76
 -17  -2   0    0.21    0.82
 -17  -2   0    0.69    1.11
 -17   2   0    1.12    0.96
  18  -2   0   48.53    1.98
 -18  -2   0   49.81    2.44
 -18  -2   0   50.52    2.07
 -18   2   0   52.68    2.35
  19  -2   0   26.88    1.58
 -19  -2   0   23.06    1.85
 -19  -2   0   26.39    1.62
 -19   2   0   26.38    2.02
 -20  -2   0    4.53    1.49
  20  -2   0    4.93    0.93
 -20  -2   0    3.47    1.33
 -20   2   0    5.88    1.30
  21  -2   0    0.80    0.85
 -21  -2   0    0.58    1.21
 -21   2   0    0.70    1.18
 -22  -2   0    1.15    1.28
  22  -2   0    2.00    0.91
 -22   2   0    0.39    1.18
  23  -2   0   -1.10    0.88
 -23  -2   0    0.56    1.34
 -23   2   0    2.60    1.31
 -24  -2   0    0.60    1.40
  24  -2   0   -0.02    1.00
 -24   2   0    3.35    1.35
   0   3   0    0.00    0.06
  -1   3   0   71.75    1.92
   1   3   0   73.54    1.85
  -2  -3   0    6.89    0.60
  -2   3   0    7.15    0.60
   2   3   0    7.04    0.45
  -3  -3   0    5.52    0.61
  -3   3   0    5.57    0.61
   3   3   0    5.18    0.38
  -4  -3   0   11.13    0.83
   4   3   0   10.83    0.47
  -4   3   0   11.25    0.80
  -5  -3   0    4.75    0.64
  -5   3   0    3.07    0.57
   5   3   0    5.04    0.31
  -6  -3   0   11.60    0.90
  -6   3   0   11.37    0.84
  -7  -3   0   22.13    1.20
  -7   3   0   21.36    1.14
  -8  -3   0    7.47    0.81
  -8   3   0    4.36    0.68
  -9  -3   0    2.16    0.70
  -9   3   0    2.02    0.68
 -10  -3   0   26.84    1.42
 -10   3   0   24.54    1.24
 -10   3   0   25.33    1.33
 -11  -3   0    5.85    0.87
 -11   3   0    4.89    0.80
 -11   3   0    5.84    0.86
 -12  -3   0    1.71    0.83
 -12   3   0    1.36    0.69
 -12   3   0    1.91    0.73
 -13  -3   0    4.94    0.95
 -13   3   0    4.64    0.85
 -13   3   0    5.14    0.88
 -14  -3   0   -0.32    0.76
 -14  -3   0    0.54    0.84
 -14   3   0   -0.67    0.75
 -14   3   0   -0.88    0.72
 -15  -3   0    2.81    1.01
 -15  -3   0    1.61    0.90
 -15   3   0    2.45    0.91
 -15   3   0    0.52    0.85
 -16  -3   0    1.93    1.05
 -16  -3   0    3.67    0.99
 -16   3   0    4.71    1.06
  17  -3   0    8.32    1.02
 -17  -3   0    8.17    1.32
 -17  -3   0    9.66    1.14
 -17   3   0    7.18    1.16
 -18  -3   0    2.62    1.18
  18  -3   0    5.09    0.92
 -18   3   0    4.83    1.16
  19  -3   0    6.41    1.04
 -19  -3   0    2.38    0.85
 -19  -3   0    3.87    1.29
 -19   3   0    3.46    1.16
 -20  -3   0    1.95    1.04
  20  -3   0    0.51    0.85
 -20  -3   0   -0.22    1.22
 -20   3   0    1.78    1.09
 -21  -3   0    1.93    1.27
  21  -3   0    1.35    0.93
 -21  -3   0    0.61    1.08
 -21   3   0    3.29    1.25
  22  -3   0    5.42    1.13
 -22  -3   0    3.20    1.48
 -22   3   0    3.99    1.34
  23  -3   0    0.81    1.00
 -23  -3   0    0.91    1.34
 -23   3   0   -0.07    1.19
   0   4   0    0.09    0.11
  -1   4   0   13.42    0.80
   1   4   0   12.53    0.74
  -2  -4   0    9.38    0.76
  -2   4   0    9.97    0.75
   2   4   0    9.10    0.62
  -3  -4   0   15.74    0.96
  -3   4   0   17.18    0.96
   3   4   0   17.10    0.71
  -4  -4   0   23.26    1.14
  -4   4   0   21.58    1.12
   4   4   0   24.11    0.80
  -5  -4   0   31.18    1.35
   5   4   0   33.03    0.94
  -5   4   0   33.56    1.35
  -6  -4   0    2.04    0.64
   6   4   0    1.88    0.25
  -6   4   0    0.96    0.64
  -7  -4   0    4.02    0.72
  -7   4   0    5.38    0.80
  -8  -4   0    7.33    0.86
  -8   4   0    7.22    0.89
  -9  -4   0   -0.45    0.61
  -9   4   0   -0.40    0.64
 -10  -4   0    4.85    0.84
 -10   4   0    4.50    0.83
 -11  -4   0    4.27    0.88
 -11   4   0    3.31    0.78
 -12  -4   0    2.42    0.85
 -12   4   0    2.19    0.86
 -13  -4   0   16.54    1.38
 -13   4   0   15.71    1.30
 -14  -4   0   -0.40    0.91
 -14   4   0   -0.02    0.83
 -15  -4   0    0.46    0.98
 -15  -4   0    1.46    1.07
 -15   4   0   -0.25    0.89
 -16  -4   0   -0.62    0.92
 -16  -4   0    0.00    1.02
 -17  -4   0    0.81    1.03
 -17  -4   0   -1.74    1.07
 -18  -4   0   -1.68    1.10
  18  -4   0    1.05    0.86
 -18  -4   0    1.37    1.03
 -18   4   0    1.03    0.99
  19  -4   0    1.82    0.85
 -19  -4   0   -0.18    1.11
 -19  -4   0   -1.14    1.14
 -19   4   0    1.46    1.03
 -20  -4   0    1.87    1.31
  20  -4   0    1.13    0.89
 -20  -4   0    0.61    1.17
 -20   4   0    1.67    1.15
  21  -4   0    5.61    1.15
 -21  -4   0    3.86    1.19
 -21  -4   0    6.57    1.53
 -21   4   0    4.78    1.29
 -22  -4   0    6.80    1.67
  22  -4   0    8.21    1.24
   0   5   0    0.10    0.26
  -1  -5   0    3.49    0.64
  -1   5   0    3.27    0.55
   1   5   0    3.08    0.51
  -2  -5   0   37.35    1.45
   2   5   0   37.55    1.25
  -2   5   0   38.20    1.40
  -3  -5   0    6.35    0.73
   3   5   0    7.05    0.56
  -3   5   0    5.59    0.71
  -4  -5   0    0.53    0.57
   4   5   0    0.43    0.34
  -4   5   0    0.56    0.57
  -5  -5   0    4.81    0.74
   5   5   0    5.11    0.44
  -5   5   0    3.71    0.66
  -6  -5   0    4.66    0.76
  -6   5   0    6.42    0.86
  -7  -5   0   11.62    1.02
  -7  -5   0   11.16    0.47
  -7   5   0   11.21    1.02
  -8  -5   0    6.61    0.91
  -8   5   0    7.07    0.96
  -9  -5   0    0.00    0.72
  -9   5   0   -0.09    0.65
 -10  -5   0    0.08    0.75
 -10   5   0    0.37    0.71
 -11  -5   0    0.01    0.83
 -11   5   0    1.99    0.82
 -12  -5   0    4.57    1.02
 -12   5   0    5.00    0.97
 -13  -5   0    2.93    0.98
 -13   5   0    2.36    0.88
 -14  -5   0    2.19    1.05
 -14   5   0    0.91    0.94
 -15  -5   0    3.98    1.11
 -15  -5   0    1.07    1.12
 -15   5   0    3.91    1.12
 -16  -5   0   -1.96    1.10
 -16  -5   0   -1.22    0.94
  17  -5   0    0.88    0.79
 -17  -5   0    1.00    1.05
 -17  -5   0   -0.12    1.17
 -18  -5   0    8.50    1.38
  18  -5   0    6.67    1.11
 -18  -5   0    6.11    1.38
 -19  -5   0    1.53    1.38
  19  -5   0    2.82    0.97
 -19  -5   0    3.61    1.29
 -20  -5   0   -1.52    1.30
  20  -5   0    0.85    0.95
 -20  -5   0    1.58    1.32
 -21  -5   0    1.76    1.30
  21  -5   0   -0.40    0.90
 -21  -5   0   -1.00    1.34
   0   6   0   12.26    0.90
  -1  -6   0    4.21    0.74
  -1   6   0    4.18    0.61
   1   6   0    3.19    0.60
  -2  -6   0    4.41    0.77
   2   6   0    5.31    0.62
  -2   6   0    5.54    0.77
  -3  -6   0   24.33    1.29
  -3   6   0   20.79    1.22
   3   6   0   23.00    1.02
  -4  -6   0    1.14    0.68
  -4   6   0    0.65    0.63
   4   6   0    0.69    0.41
  -5  -6   0   12.70    1.10
  -5   6   0   12.21    1.07
  -6  -6   0    2.14    0.76
  -6   6   0    2.64    0.81
  -7  -6   0    0.88    0.75
  -7   6   0    1.67    0.79
  -8  -6   0   17.41    1.38
  -8   6   0   20.60    1.49
  -9  -6   0    3.44    0.93
  -9   6   0    2.59    0.96
 -10  -6   0    2.18    0.90
 -10   6   0    1.54    0.86
 -11  -6   0    5.10    1.03
 -11   6   0    7.04    1.15
 -12  -6   0    8.01    1.20
 -12   6   0   12.47    1.37
 -13  -6   0   -1.10    0.95
 -13   6   0   -0.30    0.94
 -14  -6   0    0.16    0.99
 -14   6   0    0.16    0.97
 -15  -6   0   -0.27    1.12
 -15  -6   0    0.17    1.04
 -16  -6   0    4.46    1.33
 -16  -6   0    4.79    1.31
  17  -6   0    0.27    0.91
 -17  -6   0    0.52    1.11
 -17  -6   0    1.45    1.32
 -18  -6   0   -1.47    1.24
  18  -6   0    0.79    0.94
 -18  -6   0    1.03    1.29
  19  -6   0    1.45    0.93
 -19  -6   0    0.71    1.30
 -19  -6   0   -1.64    1.28
   0  -7   0   -0.26    0.67
   0   7   0   -1.19    0.56
  -1  -7   0   -0.60    0.66
   1   7   0    0.45    0.58
  -1   7   0   -0.18    0.13
  -2  -7   0    2.30    0.78
  -2   7   0    2.29    0.78
   2   7   0    0.96    0.58
  -3  -7   0    2.78    0.81
  -3   7   0    3.63    0.81
   3   7   0    3.11    0.61
  -4  -7   0    0.13    0.74
  -4   7   0    0.84    0.78
  -5  -7   0   23.15    1.52
  -5   7   0   23.04    1.49
  -6  -7   0   13.12    1.24
  -6   7   0   12.59    1.20
  -7  -7   0    2.63    0.92
  -7   7   0    4.30    1.01
  -8  -7   0   38.56    1.91
  -8   7   0   36.55    1.92
  -9  -7   0    2.64    0.96
  -9   7   0    3.32    1.00
 -10  -7   0    2.88    1.03
 -10   7   0    2.95    0.95
 -11  -7   0    0.36    0.93
 -11   7   0    1.05    1.03
 -12  -7   0    8.43    1.31
 -12   7   0    6.62    1.21
 -13  -7   0   -0.02    1.03
 -14  -7   0    0.44    1.19
 -14  -7   0   -0.49    1.07
 -15  -7   0    0.73    1.20
 -15  -7   0    0.55    1.11
  16  -7   0    0.23    0.92
 -16  -7   0   -0.27    1.17
 -16  -7   0    1.34    1.30
 -17  -7   0    2.91    1.33
 -17  -7   0    0.42    1.33
  17  -7   0    0.76    0.90
   0  -8   0    0.45    0.78
  -1  -8   0    0.30    0.75
   1  -8   0   -0.97    0.71
  -1   8   0   -0.11    0.18
  -2  -8   0    1.45    0.80
  -2   8   0    1.52    0.75
  -3  -8   0    0.25    0.78
  -3   8   0    0.47    0.75
  -4  -8   0    3.09    0.94
  -4   8   0    3.75    0.91
  -5  -8   0    0.85    0.85
  -5   8   0    0.34    0.84
  -6  -8   0    5.06    1.06
  -6   8   0    6.51    1.10
  -7  -8   0    2.54    1.04
  -7   8   0    2.71    1.01
  -8  -8   0   -0.38    0.90
  -8   8   0    2.52    1.01
  -9  -8   0    2.20    1.01
  -9   8   0    0.23    0.98
 -10  -8   0    0.18    0.99
 -11  -8   0    6.98    1.27
 -12  -8   0   -1.47    0.94
 -13  -8   0    0.37    1.26
  13  -8   0    0.36    0.89
 -13  -8   0    0.29    1.07
 -14  -8   0    0.22    1.26
  14  -8   0   -0.41    0.90
 -14  -8   0    1.11    1.17
   0  -9   0   -1.02    0.75
   1  -9   0    8.13    0.95
  -1  -9   0    6.91    1.10
   1  -9   0    6.24    1.07
   2  -9   0   -0.52    0.83
  -2  -9   0    1.11    0.87
   2  -9   0    0.62    0.70
  -3  -9   0    1.05    0.90
  -4  -9   0    0.92    0.91
  -5  -9   0    0.13    0.92
  -6  -9   0   -0.02    0.96
  -7  -9   0    2.39    1.07
   8  -9   0   -0.07    0.80
  -8  -9   0   -0.25    0.98
  -9  -9   0    3.50    1.16
   9  -9   0    2.49    0.99
  10  -9   0    0.59    0.97
 -10  -9   0    0.47    1.07
 -10  -9   0    1.67    1.33
   0 -10   0   20.61    1.67
   0 -10   0   21.21    1.84
   1 -10   0    0.10    0.90
   1 -10   0    2.06    1.19
  -1 -10   0    0.32    0.94
 -24   0   1   -0.18    1.42
 -23   0   1    3.67    1.50
 -22   0   1   -0.14    1.22
  21   0  -1    5.83    0.91
 -21   0   1    5.66    1.36
 -20   0   1    0.48    1.12
  20   0  -1   -0.91    0.66
 -19   0   1    9.23    1.33
  19   0  -1    8.73    0.92
 -18   0   1    0.65    1.05
  18   0  -1   -0.77    0.58
  17   0  -1    5.56    0.73
 -17   0   1    3.89    1.06
 -17   0   1    4.62    0.73
  16   0  -1   -0.05    0.53
 -16   0   1    0.91    0.57
 -16   0   1    0.20    0.85
 -15   0   1    9.45    1.06
 -15   0   1    8.75    0.75
  15   0  -1   10.51    0.78
 -14   0   1    0.01    0.48
 -14   0   1    0.27    0.76
  14   0  -1   -0.05    0.45
 -13   0   1    7.65    0.66
 -13   0   1    9.06    0.98
  13   0  -1    7.74    0.64
  12   0  -1   -0.07    0.39
 -12   0   1   -0.17    0.44
 -12   0   1    0.47    0.66
 -11   0   1   51.61    1.52
 -11   0   1   51.29    1.83
  11   0  -1   51.63    1.51
 -10   0   1    0.13    0.43
 -10   0   1   -0.18    0.56
  10   0  -1    0.39    0.35
  -9   0   1    0.70    0.55
   9   0  -1    0.36    0.33
  -9   0   1    0.61    0.41
  -8   0   1   -0.80    0.45
  -8   0   1    0.40    0.36
   8   0  -1   -0.24    0.25
  -7   0   1   51.93    1.57
  -7   0   1   50.94    1.37
  -6   0   1   -0.27    0.32
   6   0  -1    0.27    0.14
  -6   0   1   -0.78    0.41
  -5   0   1    1.33    0.47
  -5   0   1    1.03    0.35
  -4   0   1    0.26    0.38
  -4   0   1   -0.12    0.29
   4   0  -1    0.06    0.04
  -3   0   1  287.22    6.31
  -3   0   1  280.63    6.25
  -2   0   1   -0.18    0.12
   2   0  -1   -0.10    0.02
   2   0  -1   -0.13    0.11
  -2   0   1   -0.08    0.16
   1   0  -1    0.00    0.01
  -1   0   1    0.01    0.04
  -1   0   1    0.00    0.01
  -1   0   1   -0.01    0.01
   1   0  -1    0.02    0.03
   1   0  -1   -0.01    0.01
   0   0  -1    0.00    0.01
   0   0   1    0.00    0.00
  -1   0  -1   -0.02    0.03
   1   0   1   -0.02    0.04
  -1   0  -1    0.17    0.07
   1   0   1   -0.05    0.02
  -2   0  -1   -0.43    0.17
  -2   0  -1   -0.02    0.13
   2   0   1   -0.22    0.14
  -3   0  -1    1.98    0.31
  -3   0  -1    1.39    0.23
  -4   0  -1    0.03    0.40
  -4   0  -1    0.01    0.29
  -5   0  -1   95.11    2.43
  -5   0  -1   96.46    2.29
  -6   0  -1   -0.05    0.34
  -6   0  -1    0.08    0.42
  -7   0  -1   79.03    2.17
  -7   0  -1   77.92    1.98
  -8   0  -1    0.31    0.51
  -8   0  -1   -0.57    0.36
  -9   0  -1   68.93    1.90
  -9   0  -1   72.73    1.83
  -9   0  -1   72.19    2.13
 -10   0  -1    0.55    0.39
 -10   0  -1    0.16    0.45
 -10   0  -1   -0.38    0.58
 -11   0  -1    9.23    0.91
 -11   0  -1    8.72    0.61
 -11   0  -1    9.95    0.71
 -12   0  -1    0.05    0.64
 -12   0  -1    0.28    0.41
 -13   0  -1    8.95    0.66
 -13   0  -1    9.56    0.99
 -14   0  -1   -0.24    0.46
  14   0   1   -0.62    0.41
 -14   0  -1    0.74    0.75
 -15   0  -1    3.22    0.58
  15   0   1    4.50    0.60
 -15   0  -1    3.31    0.97
 -16   0  -1   -0.30    0.53
  16   0   1    0.22    0.52
 -16   0  -1   -0.57    0.86
 -17   0  -1   -0.28    0.87
  17   0   1   -0.48    0.55
 -18   0  -1   -0.22    0.91
  18   0   1   -0.58    0.58
  19   0   1    2.40    0.69
 -19   0  -1    3.25    1.08
 -20   0  -1    0.71    1.15
  20   0   1   -1.02    0.65
  21   0   1   -0.42    1.03
 -21   0  -1    1.64    1.21
 -22   0  -1    1.11    1.23
 -23   0  -1    5.14    1.40
 -24   0  -1    0.15    1.32
 -24  -1   1    0.37    1.40
 -24   1   1   -0.60    1.31
 -23  -1   1    1.95    1.30
  23  -1  -1    1.19    0.89
 -23   1   1    1.42    1.33
 -22  -1   1    8.32    1.48
 -22   1   1    8.97    1.51
 -21  -1   1   16.69    1.66
 -21   1   1   16.73    1.72
 -20  -1   1    7.85    1.40
 -20   1   1    7.39    1.34
 -19  -1   1    6.86    1.29
  19  -1  -1    6.03    0.76
 -19   1   1    5.05    1.17
 -18  -1   1    0.47    0.79
  18  -1  -1    0.85    0.66
 -18  -1   1   -0.31    0.97
  18   1  -1    1.06    0.60
 -18   1   1    1.57    1.06
 -17  -1   1   13.50    1.10
 -17  -1   1   12.22    1.34
  17  -1  -1   14.75    1.07
  17   1  -1   13.54    0.95
 -17   1   1   15.81    1.42
 -16  -1   1   10.08    0.97
  16  -1  -1   10.53    0.91
 -16  -1   1    6.85    1.14
  16   1  -1    9.91    0.75
 -16   1   1   10.57    1.16
 -15  -1   1    1.18    0.86
  15  -1  -1    1.66    0.57
 -15  -1   1    0.84    0.63
 -15   1   1    1.01    0.41
  15   1  -1    1.61    0.47
 -15   1   1    1.92    0.85
 -14  -1   1   22.38    1.53
 -14  -1   1   20.09    1.11
  14  -1  -1   20.83    1.03
 -14   1   1   18.68    1.41
  14   1  -1   19.83    0.89
 -14   1   1   18.89    0.77
 -13  -1   1    4.56    0.66
 -13  -1   1    4.75    0.86
  13  -1  -1    4.71    0.62
 -13   1   1    4.32    0.80
 -13   1   1    4.10    0.43
  13   1  -1    4.25    0.48
 -12  -1   1   11.22    0.81
 -12  -1   1   10.12    1.01
  12  -1  -1   10.77    0.79
 -12   1   1    9.98    0.93
 -12   1   1    9.15    0.57
  12   1  -1    8.84    0.64
 -11  -1   1    7.75    0.88
 -11  -1   1   11.48    0.85
 -11   1   1    9.36    0.55
  11   1  -1    9.77    0.60
 -11   1   1    9.01    0.88
 -10  -1   1   28.96    1.35
 -10  -1   1   27.13    1.14
 -10   1   1   28.03    1.17
 -10   1   1   28.37    0.86
  10   1  -1   28.82    0.92
 -10   1   1   28.41    1.31
  -9  -1   1   80.15    2.14
  -9  -1   1   81.94    2.33
  -9   1   1   77.80    1.89
  -9   1   1   79.35    2.18
  -9   1   1   76.93    2.28
   9   1  -1   80.54    1.95
  -8  -1   1    2.17    0.57
   8   1  -1    2.99    0.33
  -8   1   1    2.57    0.51
  -8   1   1    2.28    0.53
  -7  -1   1    2.84    0.56
  -7   1   1    2.36    0.51
  -7   1   1    4.07    0.55
   7   1  -1    3.75    0.32
  -6  -1   1   44.42    1.41
  -6   1   1   44.29    1.38
  -6   1   1   41.46    1.32
   6   1  -1   42.07    1.08
  -5  -1   1   15.01    0.88
   5  -1  -1   15.86    0.49
   5   1  -1   15.98    0.52
  -5   1   1   14.90    0.80
  -5   1   1   15.66    0.81
  -4  -1   1   11.83    0.76
   4   1  -1    9.84    0.39
  -4   1   1    9.91    0.64
  -4   1   1    7.69    0.56
  -3  -1   1   30.13    0.97
  -3  -1   1   30.28    0.74
  -3   1   1   30.02    0.97
  -3   1   1   31.12    0.96
   3   1  -1   29.48    0.74
  -2  -1   1    3.01    0.18
  -2  -1   1    3.25    0.32
   2   1  -1    2.99    0.19
  -2   1   1    2.67    0.32
  -1  -1   1   37.39    0.88
  -1  -1   1   34.51    0.91
   1   1  -1   33.94    0.86
  -1   1   1   35.71    0.93
   0   1   1    0.00    0.02
   0   1  -1    0.02    0.03
  -1  -1  -1  180.55    4.03
  -1  -1  -1  186.49    4.12
  -1   1  -1  182.39    4.10
  -2  -1  -1  116.81    2.73
  -2   1  -1  116.51    2.68
  -2   1  -1  117.02    2.71
  -3  -1  -1  277.22    6.37
  -3   1  -1  284.13    6.35
  -3   1  -1  289.96    6.34
  -4  -1  -1   51.69    1.52
  -4   1  -1   55.29    1.50
  -4   1  -1   52.11    1.46
   4   1   1   52.77    1.21
  -5  -1  -1   29.00    1.11
  -5   1  -1   26.89    1.02
  -5   1  -1   27.43    0.99
  -6  -1  -1    6.91    0.65
  -6   1  -1    6.00    0.56
  -6   1  -1    5.02    0.55
  -7  -1  -1    0.15    0.49
  -7   1  -1    0.24    0.44
  -7   1  -1    0.47    0.43
  -8  -1  -1   38.06    1.42
   8   1   1   38.69    1.04
  -8   1  -1   39.75    1.30
  -8   1  -1   38.17    1.40
  -9  -1  -1   36.42    1.46
  -9   1  -1   34.78    1.36
  -9   1  -1   32.87    0.86
  -9   1  -1   32.09    1.24
   9   1   1   32.91    0.96
 -10  -1  -1    7.36    0.86
 -10   1  -1    7.75    0.81
 -10   1  -1    7.55    0.43
  10   1   1    7.10    0.51
 -10   1  -1    8.40    0.72
 -11  -1  -1    0.41    0.69
 -11   1  -1   -0.35    0.55
 -11   1  -1   -0.01    0.27
  11   1   1   -0.03    0.30
 -11   1  -1    0.28    0.60
 -12  -1  -1    7.00    0.93
 -12  -1  -1    8.08    0.73
  12   1   1    8.15    0.57
 -12   1  -1    8.70    0.79
 -12   1  -1    7.80    0.90
 -12   1  -1    7.19    0.47
 -13  -1  -1    0.52    0.51
 -13  -1  -1    0.84    0.74
  13   1   1   -0.44    0.35
 -13   1  -1    0.20    0.30
 -13   1  -1    0.03    0.66
 -13   1  -1   -0.21    0.54
 -14  -1  -1    1.34    0.58
 -14  -1  -1    0.33    0.82
  14   1   1    0.75    0.41
 -14   1  -1    0.61    0.34
 -14   1  -1    0.73    0.73
 -14   1  -1    0.45    0.60
 -15  -1  -1   13.88    1.00
 -15  -1  -1   11.48    1.21
 -15   1  -1   15.91    1.26
  15   1   1   13.48    0.79
 -15   1  -1   12.87    0.75
 -16  -1  -1   32.65    1.48
  16  -1   1   35.87    1.44
 -16  -1  -1   33.55    1.91
  16   1   1   35.50    1.28
 -16   1  -1   37.07    1.90
  17  -1   1    0.33    0.60
 -17  -1  -1    0.64    1.01
 -17  -1  -1    0.06    0.70
 -17   1  -1    2.04    0.97
  17   1   1   -0.58    0.48
 -18  -1  -1   24.72    1.40
 -18  -1  -1   26.46    1.99
  18  -1   1   23.40    1.16
  18   1   1   24.16    1.16
 -18   1  -1   25.84    1.84
  19  -1   1    0.51    0.22
 -19  -1  -1    3.01    1.16
 -19   1  -1    1.12    1.08
 -20  -1  -1    8.97    1.45
 -20   1  -1    8.46    1.35
  21  -1   1   -0.11    0.39
 -21  -1  -1    0.48    1.21
 -21   1  -1    3.70    1.24
 -22  -1  -1    0.62    1.21
  22  -1   1    2.03    0.84
 -22   1  -1    4.37    1.38
 -23  -1  -1    0.45    1.26
  23  -1   1    1.65    0.92
 -23   1  -1    1.62    1.28
 -24  -1  -1    2.20    1.39
 -24   1  -1    1.22    1.34
 -24  -2   1   -0.26    1.26
  24  -2  -1   -1.17    0.95
 -24   2   1    2.52    1.38
 -23  -2   1    6.25    1.50
  23  -2  -1    3.08    1.09
 -23   2   1    2.25    1.36
  22  -2  -1    0.52    0.87
 -22  -2   1    1.00    1.28
 -22   2   1   -1.82    1.09
 -21  -2   1    0.37    1.26
  21  -2  -1    1.89    0.93
 -21   2   1    0.11    1.13
  20  -2  -1    9.98    1.13
 -20  -2   1    8.35    1.45
 -20  -2   1    8.18    1.28
 -20   2   1    5.80    1.29
 -19  -2   1   -0.18    0.93
  19  -2  -1    2.09    0.84
 -19  -2   1    3.62    1.22
 -19   2   1    0.17    1.06
  18  -2  -1   16.41    1.21
 -18  -2   1   16.99    1.33
 -18  -2   1   14.41    1.53
 -18   2   1   14.58    1.42
  17  -2  -1    6.68    0.87
 -17  -2   1    6.71    1.00
 -17  -2   1    3.90    1.18
 -17   2   1    7.70    1.18
 -16  -2   1    1.40    1.04
  16  -2  -1    1.20    0.69
 -16  -2   1    2.06    0.84
  16   2  -1    1.24    0.49
 -16   2   1    1.04    0.89
  15  -2  -1    3.12    0.69
 -15  -2   1    3.17    0.82
 -15  -2   1    1.57    0.91
  15   2  -1    2.32    0.44
 -15   2   1    2.02    0.86
 -14  -2   1    5.86    1.00
  14  -2  -1    7.50    0.80
 -14   2   1    8.51    1.04
  14   2  -1    7.96    0.54
 -13  -2   1    4.22    0.87
  13   2  -1    2.16    0.37
 -13   2   1    2.06    0.75
 -12  -2   1   16.33    1.00
 -12  -2   1   18.69    1.36
 -12   2   1   18.18    1.23
  12   2  -1   17.49    0.68
 -12   2   1   17.75    1.12
 -11  -2   1   56.92    1.88
 -11  -2   1   56.65    1.99
 -11   2   1   56.04    1.87
  11   2  -1   55.35    1.43
 -11   2   1   57.70    1.99
 -10  -2   1    0.46    0.66
  10   2  -1    0.10    0.25
 -10   2   1   -0.07    0.57
 -10   2   1    0.67    0.58
  -9  -2   1    3.17    0.70
   9   2  -1    3.64    0.31
  -9   2   1    4.19    0.70
  -9   2   1    4.01    0.68
  -8  -2   1    0.61    0.58
  -8   2   1    0.29    0.53
   8   2  -1    0.39    0.22
  -8   2   1    0.53    0.50
  -7  -2   1   35.88    1.36
  -7   2   1   35.41    1.30
  -7   2   1   37.33    1.32
   7   2  -1   34.91    0.89
  -6  -2   1    5.54    0.61
  -6  -2   1    6.23    0.29
   6   2  -1    5.24    0.29
  -6   2   1    6.55    0.65
  -6   2   1    5.82    0.59
  -5  -2   1    5.25    0.27
  -5  -2   1    5.72    0.59
   5   2  -1    4.79    0.28
  -5   2   1    7.26    0.64
  -4  -2   1    1.44    0.44
  -4   2   1    0.30    0.45
   4   2  -1    0.71    0.19
  -3  -2   1   44.72    1.32
   3   2  -1   42.89    1.08
  -2  -2   1   57.68    1.56
   2   2  -1   58.10    1.41
  -2   2   1   57.34    1.57
  -1  -2   1    6.91    0.50
   1   2  -1    7.23    0.44
  -1   2   1    6.61    0.50
   0   2  -1   -0.05    0.04
   0   2   1   -0.06    0.05
  -1   2  -1   16.95    0.76
   1   2   1   17.98    0.65
  -2  -2  -1    2.74    0.46
  -2   2  -1    3.82    0.50
   2   2   1    3.52    0.30
  -3  -2  -1    0.87    0.45
  -3  -2  -1    0.72    0.22
   3   2   1    0.69    0.19
  -3   2  -1    0.49    0.39
  -4  -2  -1    3.11    0.52
  -4   2  -1    1.94    0.47
  -5  -2  -1   11.36    0.76
  -5   2  -1   10.06    0.75
  -5   2  -1   10.80    0.79
  -6  -2  -1   -0.68    0.44
  -6   2  -1    0.19    0.42
  -6   2  -1    0.06    0.43
  -7  -2  -1   40.80    1.48
  -7   2  -1   43.31    1.44
  -7   2  -1   42.22    1.43
  -8  -2  -1    1.47    0.60
  -8   2  -1    0.61    0.55
  -8   2  -1    1.84    0.56
  -9  -2  -1   23.83    1.25
  -9   2  -1   22.74    1.16
   9   2   1   22.35    0.64
  -9   2  -1   24.38    1.17
 -10  -2  -1   10.70    1.01
 -10   2  -1    8.39    0.77
 -10   2  -1   10.31    0.88
  10   2   1    8.55    0.42
 -11  -2  -1    0.37    0.69
  11   2   1    0.21    0.24
 -11   2  -1    0.11    0.60
 -11   2  -1   -0.75    0.58
 -12  -2  -1    4.42    0.85
 -12   2  -1    4.10    0.75
 -12   2  -1    3.16    0.74
  12   2   1    3.65    0.35
 -13  -2  -1    1.74    0.80
 -13   2  -1    0.15    0.68
  13   2   1    0.43    0.30
 -13   2  -1   -0.13    0.64
 -14  -2  -1    4.18    0.70
 -14  -2  -1    3.55    0.95
 -14   2  -1    3.18    0.85
  14   2   1    4.00    0.42
 -14   2  -1    2.77    0.75
 -15  -2  -1   -0.83    0.86
 -15  -2  -1   -1.10    0.67
 -15   2  -1   -0.01    0.71
 -15   2  -1    0.96    0.83
  15   2   1   -0.04    0.36
 -16  -2  -1   11.24    1.08
 -16  -2  -1   12.78    1.38
 -16   2  -1   11.83    1.23
 -17  -2  -1   17.33    1.36
 -17  -2  -1   18.92    1.71
 -17   2  -1   18.25    1.52
 -18  -2  -1   10.30    1.43
  18  -2   1    9.95    1.07
 -18  -2  -1   12.53    1.22
 -18   2  -1    9.18    1.26
 -19  -2  -1   17.33    1.71
  19  -2   1   18.26    1.34
 -19  -2  -1   19.67    1.51
 -19   2  -1   20.36    1.67
 -20  -2  -1    0.08    1.22
  20  -2   1   -0.17    0.76
 -20   2  -1    1.49    1.15
 -21  -2  -1   -0.50    1.22
  21  -2   1    0.09    0.80
 -21   2  -1    0.74    1.14
  22  -2   1    1.12    0.91
 -22  -2  -1    1.40    1.30
 -22   2  -1    1.86    1.20
  23  -2   1    0.85    0.93
 -23  -2  -1   -1.66    1.26
 -23   2  -1   -0.15    1.22
  24  -2   1    1.66    0.99
 -24  -2  -1    0.37    1.42
 -24   2  -1    2.54    1.38
  23  -3  -1    0.63    1.00
 -23  -3   1    0.22    1.35
 -23   3   1    2.19    1.26
 -22  -3   1    0.07    1.27
  22  -3  -1    0.93    0.96
 -22   3   1   -0.41    1.17
 -21  -3   1   -0.22    1.04
 -21  -3   1   -0.86    1.19
  21  -3  -1    0.17    0.86
 -21   3   1    2.12    1.16
 -20  -3   1   -0.24    1.19
 -20  -3   1    0.37    0.98
  20  -3  -1    1.26    0.91
 -20   3   1   -0.15    1.07
  19  -3  -1    0.83    0.83
 -19  -3   1   -0.31    0.46
 -19  -3   1   -0.09    1.13
 -19   3   1    1.08    1.07
  18  -3  -1    0.29    0.76
 -18  -3   1   -0.02    0.32
 -18  -3   1   -0.38    1.13
 -18   3   1   -0.21    0.96
 -17  -3   1    2.79    0.99
  17  -3  -1    2.78    0.82
 -17  -3   1    4.52    1.18
 -17   3   1    3.26    1.03
  16  -3  -1    2.32    0.75
 -16  -3   1    1.48    1.09
 -16  -3   1    3.41    0.94
 -16   3   1    2.34    0.96
 -15  -3   1    3.65    0.95
 -15  -3   1    3.54    1.06
 -15   3   1    1.29    0.84
 -14  -3   1   -2.07    0.77
 -14  -3   1    0.69    0.77
 -14   3   1    0.31    0.75
 -13  -3   1    9.40    1.07
 -13  -3   1    9.09    1.05
 -13   3   1    8.22    1.00
 -13   3   1   11.15    1.07
 -12  -3   1    0.28    0.75
 -12   3   1   -0.70    0.63
 -12   3   1    1.13    0.71
 -11  -3   1    1.46    0.73
 -11   3   1    0.16    0.64
 -11   3   1    1.93    0.68
 -10  -3   1   11.77    0.99
 -10   3   1   14.10    1.08
 -10   3   1   14.13    1.02
  -9  -3   1    0.80    0.62
  -9   3   1    0.26    0.65
  -8  -3   1   26.08    1.26
  -8   3   1   28.10    1.30
  -7  -3   1    1.46    0.57
  -7   3   1    0.99    0.58
  -6  -3   1    0.79    0.56
   6   3  -1    0.80    0.19
  -6   3   1    0.56    0.58
  -5  -3   1    1.17    0.52
   5   3  -1    1.76    0.24
  -5   3   1    1.47    0.56
  -4  -3   1   27.85    1.11
  -4   3   1   25.54    1.11
   4   3  -1   27.32    0.78
  -3  -3   1   26.41    1.05
  -3   3   1   25.54    1.04
   3   3  -1   26.84    0.82
  -2  -3   1   15.87    0.80
  -2   3   1   14.69    0.80
   2   3  -1   16.52    0.67
   1   3  -1   25.39    0.88
  -1   3   1   25.62    0.94
   0   3   1   -0.01    0.10
   0   3  -1    0.05    0.06
  -1   3  -1    3.25    0.45
   1   3   1    2.70    0.39
  -2  -3  -1   55.62    1.64
  -2   3  -1   53.63    1.59
   2   3   1   56.71    1.44
  -3  -3  -1    7.32    0.65
  -3   3  -1    9.55    0.70
   3   3   1    7.62    0.45
  -4  -3  -1    1.28    0.51
   4   3   1    1.88    0.25
  -4   3  -1    2.01    0.55
  -5  -3  -1    0.12    0.15
  -5  -3  -1    0.79    0.51
  -5   3  -1   -0.25    0.52
  -6  -3  -1   10.47    0.83
  -6   3  -1    8.38    0.73
  -7  -3  -1   29.40    1.31
  -7   3  -1   28.60    1.22
  -8  -3  -1   20.95    1.16
  -8   3  -1   20.32    1.16
  -9  -3  -1    1.39    0.64
  -9   3  -1    1.04    0.63
  -9   3  -1    0.19    0.55
 -10  -3  -1    6.08    0.85
 -10   3  -1    4.40    0.72
 -10   3  -1    3.43    0.79
 -11  -3  -1    9.16    0.96
 -11   3  -1   13.40    1.08
 -11   3  -1   10.22    0.93
 -12  -3  -1    6.02    0.94
 -12   3  -1    8.01    0.92
 -12   3  -1    5.91    0.88
 -13  -3  -1   -0.05    0.83
 -13   3  -1    0.71    0.75
 -13   3  -1    0.18    0.69
 -14  -3  -1    1.96    0.99
 -14   3  -1    1.45    0.80
 -14   3  -1    1.43    0.83
 -15  -3  -1    7.31    1.18
 -15  -3  -1    6.62    1.00
 -15   3  -1    6.52    1.05
 -15   3  -1    6.05    0.99
 -16  -3  -1   -1.04    1.00
 -16  -3  -1    0.63    0.90
 -16   3  -1   -0.35    0.85
 -16   3  -1    0.33    0.82
 -17  -3  -1    1.81    0.78
 -17  -3  -1   -0.24    1.06
 -17   3  -1    0.36    0.91
  18  -3   1    5.67    0.96
 -18  -3  -1    4.16    1.22
 -18   3  -1    5.52    1.15
 -19  -3  -1    5.54    1.38
 -19  -3  -1   10.16    1.23
  19  -3   1   11.24    1.14
 -19   3  -1    9.02    1.31
  20  -3   1    1.26    0.83
 -20  -3  -1    1.91    1.26
 -20  -3  -1    0.87    1.04
 -20   3  -1    2.23    1.14
 -21  -3  -1    1.97    1.24
 -21  -3  -1   -0.80    1.22
  21  -3   1    0.90    0.85
 -21   3  -1    0.80    1.12
 -22  -3  -1    5.18    1.56
  22  -3   1    3.62    1.03
 -22   3  -1    4.25    1.34
 -23  -3  -1    2.33    1.44
  23  -3   1    3.69    1.07
 -23   3  -1    1.24    1.24
 -22  -4   1    5.53    1.55
 -22  -4   1    0.97    0.82
  22  -4  -1    5.04    1.15
 -21  -4   1    2.63    1.42
  21  -4  -1    6.67    1.18
 -21  -4   1    7.79    1.44
 -20  -4   1    6.08    1.36
  20  -4  -1    5.93    1.07
 -20  -4   1    7.23    1.49
 -19  -4   1    0.14    1.16
 -19  -4   1    0.82    1.10
  19  -4  -1    0.46    0.86
 -18  -4   1    0.82    1.11
  18  -4  -1    2.31    0.86
 -18  -4   1    4.27    1.30
 -17  -4   1   12.73    1.41
  17  -4  -1   14.48    1.26
 -17  -4   1   16.13    1.60
 -16  -4   1    1.45    0.99
 -16  -4   1    1.78    1.14
  16  -4  -1    1.91    0.81
 -15  -4   1   -1.95    0.93
 -15  -4   1   -1.18    0.85
 -14  -4   1    5.57    1.12
 -14  -4   1    6.34    1.13
 -13  -4   1    4.64    1.02
 -13   4   1    3.05    0.81
 -12  -4   1    7.25    1.02
 -12   4   1    4.83    0.94
 -11  -4   1   -0.57    0.71
 -11   4   1   -1.13    0.68
 -10  -4   1    5.05    0.83
 -10   4   1    4.46    0.85
  -9  -4   1    6.23    0.84
  -9   4   1    4.55    0.83
  -8  -4   1    0.05    0.60
  -8   4   1    0.26    0.57
  -7  -4   1    2.70    0.66
  -7   4   1    1.83    0.65
   7   4  -1    1.70    0.22
  -6  -4   1   20.27    1.14
   6   4  -1   20.82    0.67
  -6   4   1   21.55    1.18
  -5  -4   1    3.25    0.63
   5   4  -1    3.57    0.35
  -5   4   1    3.48    0.68
  -4  -4   1   34.31    1.33
  -4   4   1   33.74    1.33
   4   4  -1   32.37    1.00
  -3  -4   1    0.20    0.47
  -3   4   1   -0.56    0.49
   3   4  -1    0.16    0.33
  -2  -4   1  137.24    3.42
  -2   4   1  136.13    3.40
   2   4  -1  134.54    3.25
   1   4  -1    5.73    0.54
  -1   4   1    4.69    0.57
   0   4   1    0.24    0.21
   0   4  -1   -0.08    0.06
   1   4   1   13.52    0.75
  -1   4  -1   13.91    0.87
  -2  -4  -1    7.56    0.72
  -2   4  -1    8.22    0.70
   2   4   1    7.72    0.56
  -3  -4  -1    2.42    0.58
  -3   4  -1    2.28    0.58
   3   4   1    2.99    0.39
  -4  -4  -1    1.98    0.62
   4   4   1    2.73    0.35
  -4   4  -1    3.98    0.66
  -5  -4  -1    7.45    0.79
  -5   4  -1    7.79    0.83
  -6  -4  -1    1.45    0.60
  -6  -4  -1    0.47    0.19
  -6   4  -1    1.85    0.64
  -7  -4  -1   21.86    1.25
  -7   4  -1   24.43    1.19
  -8  -4  -1    2.83    0.73
  -8   4  -1    2.77    0.71
  -9  -4  -1    0.35    0.66
  -9   4  -1   -0.58    0.64
 -10  -4  -1   10.28    1.04
  10  -4   1    9.70    0.47
 -10   4  -1    9.06    0.92
 -11  -4  -1    2.05    0.78
 -11   4  -1    3.66    0.88
 -12  -4  -1   12.58    1.20
 -12   4  -1    9.50    1.01
 -13  -4  -1    8.72    1.15
 -13   4  -1   11.82    1.23
 -14  -4  -1   -0.61    0.94
 -14   4  -1    0.21    0.85
 -15  -4  -1    0.17    1.03
 -15   4  -1   -0.76    0.88
 -16  -4  -1    3.21    1.05
 -16  -4  -1    4.80    1.20
 -16   4  -1    3.09    0.97
 -16   4  -1    2.25    1.03
 -17  -4  -1   -1.05    1.09
 -17  -4  -1   -1.81    0.99
 -17   4  -1    0.46    0.91
 -18  -4  -1    0.90    0.98
 -18  -4  -1   -2.20    1.09
 -18   4  -1    2.16    1.03
 -19  -4  -1    3.17    1.09
 -19  -4  -1    3.16    1.33
  19  -4   1    3.00    0.97
 -19   4  -1    4.47    1.13
  20  -4   1    0.22    0.87
 -20  -4  -1    0.41    1.13
 -20  -4  -1    0.76    1.25
 -20   4  -1    0.31    1.01
 -21  -4  -1    4.04    1.26
 -21  -4  -1    1.38    1.34
  21  -4   1    4.19    1.07
 -21   4  -1    1.20    1.10
  22  -4   1    0.90    0.95
 -22  -4  -1   -2.29    1.34
 -22  -4  -1    0.09    0.26
 -22   4  -1    0.94    1.15
  21  -5  -1    4.95    1.13
 -21  -5   1    3.02    1.50
 -21  -5   1    4.06    1.36
  20  -5  -1    0.54    0.96
 -20  -5   1    2.42    1.25
 -20  -5   1    0.41    1.38
 -19  -5   1    2.21    1.31
  19  -5  -1    1.52    0.90
 -19  -5   1    1.31    1.37
  18  -5  -1    2.87    0.95
 -18  -5   1    1.79    1.18
 -18  -5   1    1.91    1.27
  17  -5  -1    1.11    0.85
 -17  -5   1    0.95    1.17
 -17  -5   1    3.12    1.18
 -16  -5   1   -0.09    1.13
 -16  -5   1    1.00    1.10
  16  -5  -1    0.58    0.75
 -15  -5   1    0.50    1.06
 -15  -5   1    0.67    1.05
 -14  -5   1    1.36    1.05
 -14  -5   1    0.03    0.98
 -13  -5   1   85.33    2.93
 -13   5   1   80.30    2.84
 -12  -5   1    1.27    0.90
 -12   5   1    1.63    0.87
 -11  -5   1    1.35    0.85
 -11   5   1   -0.04    0.71
 -10  -5   1   41.84    1.85
 -10   5   1   42.94    1.88
  -9  -5   1    0.13    0.71
  -9   5   1   -0.74    0.72
  -8  -5   1    9.14    0.97
  -8   5   1   10.67    1.01
  -7  -5   1    3.62    0.75
  -7   5   1    3.00    0.77
   7   5  -1    4.10    0.34
  -6  -5   1    1.17    0.61
  -6   5   1   -0.54    0.63
   6   5  -1    0.35    0.29
  -5  -5   1    3.98    0.71
  -5   5   1    2.20    0.70
   5   5  -1    3.78    0.41
  -4  -5   1    0.48    0.55
  -4   5   1    0.01    0.54
   4   5  -1   -0.22    0.33
  -3  -5   1    2.76    0.58
  -3   5   1    1.63    0.59
   3   5  -1    2.55    0.44
  -2  -5   1   13.73    0.96
   2   5  -1   14.48    0.78
  -2   5   1   12.79    0.89
  -1  -5   1    8.18    0.77
   1   5  -1    8.56    0.69
  -1   5   1    8.29    0.71
   0   5   1    2.89    0.47
  -1  -5  -1    0.69    0.55
  -1   5  -1    1.02    0.50
   1   5   1    1.85    0.47
  -2  -5  -1   20.49    1.12
   2   5   1   20.79    0.92
  -2   5  -1   19.80    1.05
  -3  -5  -1   18.24    1.09
  -3   5  -1   17.00    1.03
   3   5   1   17.34    0.80
  -4  -5  -1    0.21    0.58
   4   5   1    0.62    0.33
  -4   5  -1    0.06    0.54
  -5  -5  -1   29.71    1.42
  -5   5  -1   31.36    1.41
  -6  -5  -1    1.54    0.66
  -6  -5  -1    1.20    0.27
  -6   5  -1    0.34    0.63
  -7  -5  -1    1.51    0.69
  -7  -5  -1    0.51    0.23
  -7   5  -1    1.09    0.69
  -8  -5  -1    2.67    0.76
  -8   5  -1    4.06    0.86
  -9  -5  -1    5.86    0.91
  -9   5  -1    6.04    0.96
 -10  -5  -1    4.09    0.91
 -10   5  -1    5.11    0.98
 -11  -5  -1    0.90    0.83
 -11   5  -1   -0.40    0.82
 -12  -5  -1   12.37    1.31
 -12   5  -1   10.07    1.14
 -13  -5  -1   10.95    1.30
 -13   5  -1   11.90    1.27
 -14  -5  -1    2.80    1.08
 -14   5  -1    2.40    1.04
 -15  -5  -1   15.40    1.62
 -15   5  -1   19.39    1.54
 -16  -5  -1    0.99    1.09
 -16  -5  -1   -0.08    1.14
 -16   5  -1    0.41    1.02
 -17  -5  -1    2.76    1.32
 -17  -5  -1    3.79    1.21
 -18  -5  -1    3.98    1.31
 -18  -5  -1    4.24    1.28
 -19  -5  -1    1.01    1.30
 -19  -5  -1    4.43    1.32
  19  -5   1    0.18    0.88
 -20  -5  -1    1.21    1.27
 -20  -5  -1   -0.32    1.34
  20  -5   1    0.66    0.93
 -21  -5  -1    3.74    1.52
 -21  -5  -1    6.89    1.46
  21  -5   1    5.01    1.13
 -19  -6   1    0.24    1.38
 -19  -6   1    2.43    1.38
  19  -6  -1    3.33    1.05
 -18  -6   1    2.81    1.35
 -18  -6   1    0.23    1.34
  18  -6  -1    3.75    1.06
 -17  -6   1    3.10    1.23
  17  -6  -1    0.93    0.94
 -17  -6   1   -0.52    1.24
  16  -6  -1    2.18    0.90
 -16  -6   1   -0.25    1.18
 -16  -6   1    2.14    1.23
  15  -6  -1    1.40    0.89
 -15  -6   1    2.11    1.19
 -15  -6   1   -0.59    1.09
 -14  -6   1   -0.49    1.07
 -14  -6   1    0.60    1.01
 -13  -6   1    2.73    1.08
 -13  -6   1    2.07    1.04
 -12  -6   1    0.11    0.91
 -12   6   1   -0.31    0.83
 -11  -6   1    0.52    0.87
 -11   6   1    0.43    0.93
 -10  -6   1    2.39    0.94
 -10   6   1    4.08    0.90
  -9  -6   1    3.94    0.93
  -9   6   1    1.93    0.90
  -8  -6   1   11.09    1.10
  -8   6   1   11.99    1.22
  -7  -6   1    0.60    0.72
  -7   6   1    1.05    0.80
  -6  -6   1    4.63    0.83
   6   6  -1    3.84    0.46
  -6   6   1    3.89    0.87
  -5  -6   1   38.67    1.67
   5   6  -1   36.94    1.22
  -5   6   1   35.55    1.62
  -4  -6   1   17.16    1.24
   4   6  -1   15.23    0.84
  -4   6   1   16.41    1.18
  -3  -6   1    1.62    0.62
  -3   6   1    0.26    0.59
   3   6  -1    0.74    0.45
  -2  -6   1   -0.58    0.56
  -2   6   1   -0.11    0.54
   2   6  -1    0.13    0.45
  -1  -6   1    4.73    0.74
  -1   6   1    3.11    0.48
   1   6  -1    4.73    0.63
   0   6   1    1.15    0.53
   0   6  -1    0.36    0.41
  -1  -6  -1    4.58    0.76
   1   6   1    4.85    0.64
  -1   6  -1    4.95    0.69
  -2  -6  -1    6.85    0.87
  -2   6  -1    7.93    0.81
   2   6   1    8.66    0.72
  -3  -6  -1    9.84    0.96
  -3   6  -1   10.69    0.95
   3   6   1   10.53    0.73
  -4  -6  -1   40.92    1.73
  -4   6  -1   40.07    1.65
  -5  -6  -1   10.86    0.66
  -5  -6  -1   11.57    1.08
  -5   6  -1   10.44    0.99
  -6  -6  -1    6.80    0.93
  -6   6  -1    7.69    0.96
  -7  -6  -1    1.83    0.80
  -7   6  -1    1.36    0.85
  -8  -6  -1    0.33    0.78
  -8   6  -1    0.19    0.73
  -9  -6  -1   16.89    1.37
  -9   6  -1   20.24    1.48
 -10  -6  -1   12.07    1.29
 -10   6  -1   12.99    1.30
 -11  -6  -1   10.12    1.21
 -11   6  -1    9.90    1.15
 -12  -6  -1    5.20    1.10
 -12   6  -1    2.70    0.98
 -13  -6  -1    4.38    1.12
 -13   6  -1    5.60    1.12
 -14  -6  -1   -0.72    1.01
 -14   6  -1    0.14    0.92
 -15  -6  -1    7.94    1.33
 -15   6  -1    8.46    1.20
 -16  -6  -1    3.52    1.32
 -16  -6  -1    3.33    1.22
 -17  -6  -1    1.42    1.25
 -17  -6  -1   -0.48    1.21
  18  -6   1    3.44    1.08
 -18  -6  -1    5.60    1.43
 -18  -6  -1    1.94    1.36
 -19  -6  -1    2.35    1.49
  19  -6   1    4.49    1.05
 -19  -6  -1    3.79    1.43
 -17  -7   1    1.02    1.38
 -17  -7   1    3.13    1.34
  17  -7  -1    3.62    1.09
 -16  -7   1   -4.08    1.14
 -16  -7   1   -1.14    1.17
  16  -7  -1   -0.13    0.86
 -15  -7   1    2.73    1.29
  15  -7  -1    0.50    0.86
 -15  -7   1    0.78    1.16
 -14  -7   1   -0.96    1.01
  14  -7  -1   -0.12    0.82
 -14  -7   1   -0.55    1.01
 -13  -7   1    0.81    1.16
 -13  -7   1    2.62    1.09
 -12  -7   1   -0.40    0.95
 -11  -7   1    1.43    0.98
 -10  -7   1    7.55    1.17
 -10   7   1    6.64    1.21
  -9  -7   1    8.69    1.17
  -9   7   1    5.87    1.14
  -8  -7   1   20.22    1.54
  -8   7   1   21.79    1.59
  -7  -7   1    5.54    1.02
  -7   7   1    4.02    0.97
  -6  -7   1   12.64    1.20
  -6   7   1   12.24    1.15
  -5  -7   1   13.40    1.20
  -5   7   1   15.06    1.27
  -4  -7   1    1.68    0.79
  -4   7   1    0.58    0.74
[truncated: 900,667 more chars]
